# Supplementary material for: POGZ Is Required for Silencing Mouse Embryonic β-like Hemoglobin and Human Fetal Hemoglobin Expression
Source: Cell Rep. Author manuscript; Available in PMC 2020 Jun 18. (PMC7301966; doi:10.1016/j.celrep.2018.05.043)
Supplement: Table S1 [file NIHMS1590638-supplement-Table_S1.xls]

## Sheet: Table S1. Pogz-WT and KO FL
Group 1:	WT
Group 2:	KO
Statistics:	t-test
Correction:	Benjamini and Hochberg
Data Transformation:	Log Transformed
Tests:	1685
Grp1 Mean	Grp1 SEM	Grp2 Mean	Grp2 SEM	Ratio	Direction	p-value	adj. p-value	Gene Identifier	Other ID	Gene Name
6.73714	0.333405	4.86387	0.14396	3.66	Down	0.0091151	0.0255132	BB287989	1440868_at	GA repeat binding protein, beta 2
9.49771	0.198705	7.65164	0.356451	3.6	Down	0.0315999	0.0454596	BB706206	1436981_a_at	tyrosine 3-monooxygenase/tryptophan 5-monooxygenase activation protein, zeta polypeptide
6.38115	0.182385	4.63248	0.295358	3.36	Down	0.0228605	0.0372173	BF462770	1434909_at	Ras-related GTP binding D
7.90384	0.05431	6.16968	0.164569	3.33	Down	0.00404997	0.0205921	AW550878	1437784_at	runt-related transcription factor 1; translocated to, 1 (cyclin D-related)
8.08809	0.30312	6.38468	0.255504	3.26	Down	0.0237148	0.0381426	BB279158	1438082_at	transmembrane protein 206
8.78243	0.126515	7.1083	0.260574	3.19	Down	0.0172873	0.0319812	BB370469	1438908_at	mitogen-activated protein kinase kinase kinase 12
6.48511	0.44749	4.85141	0.117151	3.1	Down	0.0209766	0.0354623	BB370469	1456565_s_at	mitogen-activated protein kinase kinase kinase 12
5.27742	0.23808	3.79473	0.234781	2.79	Down	0.0243016	0.0387636	AW990527	1444125_at	ESTs
7.15344	0.279515	5.69227	0.223619	2.75	Down	0.0261791	0.0405039	AV301944	1459793_s_at	LYR motif containing 5 (Lyrm5), mRNA
10.0686	0.17355	8.62052	0.212365	2.73	Down	0.0174346	0.0321179	C80049	1420172_at	expressed sequence C80049
8.79541	0.23158	7.34839	0.212006	2.73	Down	0.0208383	0.0354184	AK017392	1431328_at	protein phosphatase 1, catalytic subunit, beta isoform
8.65349	0.023275	7.23625	0.124351	2.67	Down	0.0031152	0.0198733	BC026991	1425288_at	sterile alpha motif domain containing 11
11.4756	0.2086	10.0729	0.195246	2.64	Down	0.0178428	0.0325733	AW495875	1435129_at	protein tyrosine phosphatase 4a2
7.82799	0.252895	6.42774	0.25932	2.64	Down	0.0356265	0.0493566	BM942688	1459908_at	expressed sequence AA407862
8.91221	0.333975	7.51488	0.051091	2.63	Down	0.0122828	0.0280645	AV127319	1447854_s_at	histone cluster 2, H2be
4.76517	0.43016	3.41362	0.103563	2.55	Down	0.0301076	0.0438551	BB165047	1446551_at	ESTs
8.46059	0.01741	7.11833	0.213167	2.54	Down	0.0165236	0.0316879	C80147	1449681_at	Hepatoma-derived growth factor, mRNA (cDNA clone MGC:14030 IMAGE:4163897)
8.68224	0.190445	7.36342	0.149449	2.49	Down	0.0117947	0.0276413	BI466259	1456360_at	testis derived transcript 3, pseudogene
6.08709	0.055435	4.78203	0.170627	2.47	Down	0.0100865	0.0261497	BB210294	1442836_at	exportin 7
8.11155	0.00748	6.80927	0.183775	2.47	Down	0.0119049	0.0277451	AW556597	1459253_at	Arrestin domain containing 3, mRNA (cDNA clone IMAGE:5344962)
8.61277	0.01049	7.32523	0.241965	2.44	Down	0.0259079	0.0401978	BG072085	1448785_at	runt-related transcription factor 1; translocated to, 1 (cyclin D-related)
7.49203	0.168045	6.22024	0.068538	2.41	Down	0.00367309	0.0198733	BC024687	1427234_at	vang-like 1 (van gogh, Drosophila)
10.8194	0.07455	9.5977	0.161953	2.33	Down	0.0109889	0.0268708	BB810450	1422966_a_at	transferrin receptor
5.80405	0.25836	4.60837	0.054667	2.29	Down	0.0100532	0.0261497	NM_025779	1418778_at	coiled-coil domain containing 109B
5.46788	0.100455	4.31404	0.227612	2.23	Down	0.0318933	0.0457452	AW558228	1444212_at	ESTs
6.28775	0.05504	5.16611	0.220266	2.18	Down	0.0298417	0.0438296	AI849211	1440252_at	H2A histone family, member J (H2afj), mRNA
8.74942	0.01333	7.63832	0.182609	2.16	Down	0.0181272	0.0328784	AK012269	1431430_s_at	tripartite motif-containing 59
4.46382	0.30971	3.355	0.037055	2.16	Down	0.0181854	0.0328784	NM_007693	1418149_at	chromogranin A
8.41175	0.094145	7.31697	0.125155	2.14	Down	0.00839642	0.0249944	AI849317	1449626_s_at	acyl-Coenzyme A binding domain containing 4
5.83097	0.13927	4.74433	0.140658	2.12	Down	0.0138542	0.029507	AI593475	1441097_at	ESTs
8.03752	0.10263	6.97333	0.057404	2.09	Down	0.00213353	0.0184359	NM_053213	1448878_at	Max dimerization protein 3
6.33854	0.017915	5.28941	0.159908	2.07	Down	0.0148052	0.0302752	BB039269	1437992_x_at	gap junction protein, alpha 1
8.36924	0.01818	7.3224	0.087266	2.07	Down	0.00269419	0.019491	BB175494	1429427_s_at	transcription factor 7-like 2, T-cell specific, HMG-box
7.58141	0.07595	6.53835	0.145009	2.06	Down	0.0128854	0.0284187	AV005520	1435631_x_at	exocyst complex component 6
5.69322	0.28333	4.65856	0.099879	2.05	Down	0.0249207	0.0394286	BB557975	1440167_s_at	LIM domain containing preferred translocation partner in lipoma
7.01492	0.100945	6.01003	0.0631	2.01	Down	0.00283858	0.0197905	BC020162	1451570_a_at	family with sequence similarity 92, member A
6.9965	0.045295	5.99538	0.203281	2	Down	0.0323653	0.0460994	AW540070	1419967_at	SEH1-like (S. cerevisiae (Seh1l), transcript variant 2, mRNA
7.09574	0.004795	6.10315	0.15443	1.99	Down	0.0155803	0.0309008	BB836571	1438847_at	Max dimerization protein 3
3.82889	0.246335	2.85072	0.009636	1.97	Down	0.0130061	0.0285232	NM_013666	1421735_a_at	ST8 alpha-N-acetyl-neuraminide alpha-2,8-sialyltransferase 5
6.91054	0.06967	5.94104	0.137414	1.96	Down	0.0134942	0.0290391	AV205856	1435736_x_at	RAB, member of RAS oncogene family-like 4
7.68661	0.138965	6.71937	0.180233	1.96	Down	0.0320545	0.0458505	BG067039	1454890_at	angiomotin
7.62678	0.003625	6.67131	0.165839	1.94	Down	0.020957	0.0354623	AV005520	1455385_at	exocyst complex component 6
7.7462	0.111045	6.81115	0.164586	1.91	Down	0.0262411	0.0405039	BG069355	1437187_at	E2F transcription factor 7
6.92793	0.171495	5.99386	0.082378	1.91	Down	0.0111532	0.0268708	NM_020271	1417890_at	pyridoxal (pyridoxine, vitamin B6) phosphatase
6.9905	0.073865	6.0655	0.138659	1.9	Down	0.0159179	0.0311518	BB539054	1422793_at	platelet-activating factor acetylhydrolase, isoform 1b, subunit 2
4.04669	0.129495	3.13865	0.123123	1.88	Down	0.0164234	0.0316879	AV288135	1433870_at	ATPase family, AAA domain containing 4
9.03252	0.12652	8.1356	0.120622	1.86	Down	0.0160267	0.0312196	BF729651	1439540_at	membrane-associated ring finger (C3HC4) 2
11.0806	0.02635	10.1851	0.175111	1.86	Down	0.0290203	0.0430072	AW554436	1422716_a_at	acid phosphatase 1, soluble
4.46653	0.04882	3.57483	0.076894	1.86	Down	0.00349816	0.0198733	BB546897	1438615_x_at	RIKEN cDNA 2010317E24 gene
9.53492	0.156005	8.65408	0.067318	1.84	Down	0.00898384	0.0255132	BC004617	1423809_at	transcription factor 19
11.2507	0.1236	10.3788	0.108068	1.83	Down	0.0137069	0.0293331	NM_023879	1421144_at	retinitis pigmentosa GTPase regulator interacting protein 1
12.4663	0.0777	11.5959	0.060541	1.83	Down	0.00294509	0.0197905	AV311770	1437810_a_at	hemoglobin Z, beta-like embryonic chain
12.743	0.1053	11.8735	0.060431	1.83	Down	0.00429408	0.0205921	AV147727	1437990_x_at	hemoglobin Z, beta-like embryonic chain
5.64004	0.058655	4.77492	0.076698	1.82	Down	0.00408734	0.0205921	BB286270	1447625_at	E2F transcription factor 5
6.12338	0.114255	5.26217	0.10475	1.82	Down	0.0125199	0.0280645	AA672939	1460265_at	Proliferation-associated 2G4 (Pa2g4), mRNA
10.1465	0.0834	9.28849	0.176858	1.81	Down	0.0360975	0.0496524	S64539	1427364_a_at	ornithine decarboxylase, structural 1
6.55234	0.073395	5.69513	0.123069	1.81	Down	0.0145672	0.0301316	AW552076	1441177_at	ESTs
8.64151	0.01223	7.78697	0.068949	1.81	Down	0.0024353	0.0188476	BB440272	1424516_at	RIKEN cDNA B230354K17 gene
6.31514	0.05558	5.46084	0.085167	1.81	Down	0.00536903	0.0214847	NM_011599	1422751_at	transducin-like enhancer of split 1, homolog of Drosophila E(spl)
8.93893	0.01794	8.08474	0.041583	1.81	Down	0.000590233	0.0174224	BB560322	1445701_at	ATPase, Ca++ transporting, plasma membrane 4, mRNA (cDNA clone MGC:129363 IMAGE:40048500)
7.45728	0.08081	6.61602	0.109333	1.79	Down	0.0119389	0.0277544	BM248471	1435884_at	intersectin 1 (SH3 domain protein 1A)
6.79668	0.21322	5.96831	0.057887	1.78	Down	0.018045	0.0328154	AU018569	1419998_at	expressed sequence AU018569
5.35334	0.213225	4.5322	0.012555	1.77	Down	0.0142674	0.029864	BB497990	1444060_at	RIKEN cDNA 2610027K06 gene
7.1169	0.11769	6.29625	0.15213	1.77	Down	0.0316755	0.0455014	AA940256	1437262_x_at	breast carcinoma amplified sequence 2
5.37983	0.265645	4.56007	0.034338	1.77	Down	0.0272843	0.0414928	BC021522	1418997_at	LYR motif containing 5
3.29806	0.201205	2.48277	0.010337	1.76	Down	0.0123527	0.0280645	AI427540	1420137_at	ESTs
4.98881	0.089315	4.1741	0.146963	1.76	Down	0.027077	0.041252	AK016486	1432232_at	REST corepressor 3 (Rcor3), mRNA
9.93446	0.094635	9.12916	0.050884	1.75	Down	0.003595	0.0198733	BB765679	1434611_at	ring finger protein 123
9.42514	0.17895	8.62307	0.064883	1.74	Down	0.0146373	0.0301316	NM_022014	1418311_at	fructosamine 3 kinase
5.31841	0.09758	4.51742	0.125179	1.74	Down	0.0202503	0.0348182	C85320	1420175_at	Tax1 (human T-cell leukemia virus type I) binding protein 1, mRNA (cDNA clone MGC:11692 IMAGE:3962810)
5.29239	0.170395	4.49612	0.09157	1.74	Down	0.0194349	0.0340978	BC005459	1423725_at	plastin 3 (T-isoform)
5.06942	0.000755	4.27466	0.104148	1.73	Down	0.00967088	0.025996	BI150320	1426405_at	ring finger protein 11
7.21014	0.199385	6.41721	0.068573	1.73	Down	0.0194959	0.0341128	AW545765	1419918_at	transmembrane emp24 protein transport domain containing 7
7.45568	0.012035	6.66364	0.112493	1.73	Down	0.0121743	0.0279845	AV099323	1447802_x_at	expressed sequence AV099323
7.88833	0.118475	7.09825	0.069678	1.73	Down	0.00819788	0.0248915	AI413098	1434299_x_at	RAB, member of RAS oncogene family-like 4
7.76142	0.06376	6.97471	0.087284	1.73	Down	0.0076157	0.0241849	AK020081	1431194_at	RIKEN cDNA 6030468B19 gene
5.06203	0.18444	4.27721	0.03594	1.72	Down	0.0123901	0.0280645	BB462614	1447240_at	ESTs
3.35643	0.14615	2.572	0.015117	1.72	Down	0.00577556	0.0220371	AK006278	1431623_at	RIKEN cDNA 1700023H06 gene
6.07773	0.095715	5.29358	0.063802	1.72	Down	0.00553077	0.0216226	BB139986	1449856_at	regulator of G-protein signaling 18
5.19001	0.136515	4.40783	0.047547	1.72	Down	0.00713532	0.0237977	BG229036	1458280_at	ESTs
6.57019	0.025505	5.79177	0.140096	1.72	Down	0.0234247	0.0378071	C80350	1420029_at	Minichromosome maintenance deficient 3 (S. cerevisiae), mRNA (cDNA clone MGC:30531 IMAGE:5007886)
10.3336	0.05535	9.55523	0.076923	1.72	Down	0.00543987	0.0214847	NM_007408	1448318_at	adipose differentiation related protein
9.80721	0.02485	9.03344	0.041901	1.71	Down	0.000872617	0.0174224	BC027121	1424118_a_at	SPC25, NDC80 kinetochore complex component, homolog (S. cerevisiae)
8.40692	0.052705	7.6387	0.04026	1.7	Down	0.00131111	0.0175326	AV238225	1457670_s_at	lamin A
3.83094	0.216665	3.07114	0.003505	1.69	Down	0.0181889	0.0328784	AK015242	1454518_at	RIKEN cDNA 4930429L21 gene
6.04854	0.07842	5.30002	0.080548	1.68	Down	0.0081715	0.0248915	BB333568	1444228_s_at	hect (homologous to the E6-AP (UBE3A) carboxyl terminus) domain and RCC1 (CHC1)-like domain (RLD) 2
10.0727	0.101615	9.32468	0.100384	1.68	Down	0.0155349	0.0309008	AJ414734	1426956_a_at	transformation related protein 53 binding protein 1
8.98667	0.139975	8.24144	0.128899	1.68	Down	0.0321298	0.0459192	NM_029791	1450732_a_at	bicaudal D homolog 2 (Drosophila)
7.42751	0.005305	6.68243	0.028574	1.68	Down	0.000269852	0.0174224	AI120476	1441757_at	RIKEN cDNA 1190002F15 gene
8.45565	0.093625	7.71063	0.043424	1.68	Down	0.00363496	0.0198733	AK016826	1430058_at	stem-loop binding protein
13.7658	0.01725	13.021	0.12698	1.68	Down	0.0201349	0.034726	BB111454	1439411_a_at	exportin 7
3.70976	0.01864	2.97036	0.100895	1.67	Down	0.0110044	0.0268708	NM_008293	1448453_at	hydroxy-delta-5-steroid dehydrogenase, 3 beta- and steroid delta-isomerase 1
5.77708	0.148455	5.03998	0.090918	1.67	Down	0.0196621	0.0342967	AF107298	1425229_a_at	transcription factor 7-like 2, T-cell specific, HMG-box
13.0486	0.0048	12.3125	0.091368	1.67	Down	0.00831155	0.0249777	BB030204	1439012_a_at	deoxycytidine kinase
5.91733	0.07659	5.18652	0.128823	1.66	Down	0.0253242	0.0396943	AU020154	1449746_s_at	GLI pathogenesis-related 1 (glioma)
7.17309	0.0412	6.44509	0.113637	1.66	Down	0.0166625	0.0316937	AW548146	1419921_s_at	Ubiquitin specific peptidase 7, mRNA (cDNA clone IMAGE:6827231)
7.57362	0.098635	6.84943	0.128526	1.65	Down	0.028186	0.0423147	AW060409	1429267_at	acyl-CoA thioesterase 11
6.95911	0.034685	6.23655	0.047673	1.65	Down	0.00168699	0.0175598	BQ129438	1439901_at	ESTs
5.4909	0.23196	4.76878	0.051906	1.65	Down	0.0300323	0.0438296	BB813490	1456277_at	RIKEN cDNA 7530414M10 gene
7.62137	0.03882	6.90277	0.062508	1.65	Down	0.00356091	0.0198733	BB152209	1444459_at	ESTs, Weakly similar to TYROSINE-PROTEIN KINASE JAK3 (M.musculus)
5.0123	0.055015	4.29524	0.094225	1.64	Down	0.0113297	0.0270787	BB118582	1457252_x_at	phospholipase D2
9.11356	0.128335	8.39702	0.028227	1.64	Down	0.00598585	0.0221341	NM_009097	1416896_at	ribosomal protein S6 kinase polypeptide 1
7.7809	0.06961	7.06517	0.090135	1.64	Down	0.011152	0.0268708	BB736539	1443657_at	FH2 domain containing 1, mRNA (cDNA clone MGC:169256 IMAGE:8860651)
13.2037	0.04725	12.4893	0.098029	1.64	Down	0.0122023	0.0279845	BB000512	1436930_x_at	predicted gene, EG623818 /// hydroxymethylbilane synthase
5.15607	0.14035	4.44399	0.121766	1.64	Down	0.0326406	0.0462267	AK017247	1453601_at	isocitrate dehydrogenase 2 (NADP+), mitochondrial
8.23307	0.178135	7.52107	0.041389	1.64	Down	0.0156072	0.0309008	AV266695	1458667_at	ninein-like
4.75443	0.182345	4.04319	0.067389	1.64	Down	0.0216651	0.0360017	AV030235	1447670_at	proteasome (prosome, macropain) 26S subunit, non-ATPase, 9
6.3076	0.000945	5.59794	0.059042	1.64	Down	0.00262349	0.0193038	AV167924	1447540_at	tigger transposable element derived 3
5.40953	0.048995	4.70126	0.103692	1.63	Down	0.014544	0.0301316	AW060738	1420487_at	nucleolar protein 7
4.72028	0.2047	4.01479	0.067205	1.63	Down	0.027654	0.0418859	BB336053	1435441_at	actin-binding LIM protein 2
8.08188	0.03234	7.37698	0.112452	1.63	Down	0.0173068	0.0319812	BC027026	1416868_at	cyclin-dependent kinase inhibitor 2C (p18, inhibits CDK4)
5.40855	0.032225	4.70385	0.140543	1.63	Down	0.0309337	0.0446283	AV278404	1459153_at	stonin 2
7.74061	0.137935	7.03786	0.11592	1.63	Down	0.0305171	0.0441488	NM_019726	1417796_at	G protein pathway suppressor 2
6.35578	0.00737	5.65682	0.06165	1.62	Down	0.00313176	0.0198733	NM_026335	1449959_x_at	late cornified envelope 1H
8.096	0.114475	7.39917	0.059745	1.62	Down	0.00902287	0.0255132	AW552116	1455451_at	potassium channel tetramerisation domain containing 14
8.28752	0.06711	7.59276	0.062989	1.62	Down	0.00535578	0.0214847	BE825102	1447824_x_at	heat shock protein 5
4.36388	0.095035	3.67297	0.117303	1.61	Down	0.0257079	0.0400815	NM_007463	1417305_at	SPEG complex locus
5.53543	0.119815	4.8453	0.092503	1.61	Down	0.0189984	0.0336263	BB284482	1433716_x_at	glial cell line derived neurotrophic factor family receptor alpha 2
7.60117	0.01832	6.9173	0.108902	1.61	Down	0.0168097	0.031825	AK014472	1431022_at	synuclein, alpha
8.31371	0.044935	7.6382	0.047485	1.6	Down	0.00234811	0.018663	BB477208	1437008_x_at	transmembrane protein 109
8.57652	0.02432	7.90552	0.06183	1.59	Down	0.00379876	0.0202561	BB833422	1435819_at	ESTs
7.76651	0.03607	7.09681	0.084454	1.59	Down	0.00943225	0.0258206	BB241535	1455899_x_at	suppressor of cytokine signaling 3
7.54914	0.14836	6.88385	0.07966	1.59	Down	0.0216897	0.036007	BB037474	1456543_at	prokineticin receptor 1
8.20755	0.063485	7.54228	0.092718	1.59	Down	0.0140507	0.0296685	AW911794	1430769_s_at	family with sequence similarity 122, member A
9.57723	0.021375	8.91508	0.080158	1.58	Down	0.00799272	0.0246695	NM_133703	1418389_at	RIKEN cDNA 2810453I06 gene
6.38291	0.224635	5.72176	0.02106	1.58	Down	0.0299669	0.0438296	BB056038	1460069_at	structural maintenance of chromosomes 6
4.07603	0.08906	3.41624	0.015537	1.58	Down	0.00246212	0.0188801	BB134413	1459974_x_at	MKIAA0676 protein
7.44297	0.14478	6.78328	0.012866	1.58	Down	0.00909234	0.0255132	BB139986	1420398_at	regulator of G-protein signaling 18
9.78726	0.062565	9.13322	0.020682	1.57	Down	0.00119397	0.0175326	AW045976	1452597_at	RIKEN cDNA 2310061C15 gene
6.51041	0.126785	5.85792	0.096892	1.57	Down	0.0252309	0.0396217	BB238944	1439081_at	meningioma expressed antigen 5 (hyaluronidase)
7.31507	0.08501	6.66261	0.058568	1.57	Down	0.0070383	0.0237176	BG074656	1440637_at	ESTs
4.34154	0.069065	3.69045	0.046808	1.57	Down	0.00379282	0.0202561	AK017608	1431773_at	chromobox homolog 1 (Drosophila HP1 beta)
7.57864	0.061015	6.92801	0.13507	1.57	Down	0.0364917	0.0499095	BB470306	1447691_x_at	ESTs
3.43688	0.22981	2.78765	0.03707	1.57	Down	0.0354816	0.0492475	BB837976	1458803_at	schlafen 9
4.81941	0.11258	4.17261	0.109889	1.57	Down	0.0294438	0.0434438	BB604994	1419892_at	RIKEN cDNA 1110021J02 gene
9.80382	0.05154	9.15971	0.033964	1.56	Down	0.00158793	0.0175598	BC003428	1423714_at	ASF1 anti-silencing function 1 homolog B (S. cerevisiae)
6.76588	0.07876	6.12203	0.050393	1.56	Down	0.00520976	0.0214351	AK004920	1428095_a_at	C2 calcium-dependent domain containing 2-like
4.38403	0.095145	3.74114	0.075431	1.56	Down	0.0128621	0.0284046	BB387845	1431236_at	serine/threonine kinase 32B
8.3292	0.153415	7.68667	0.104194	1.56	Down	0.0357564	0.0494254	M60651	1425514_at	phosphatidylinositol 3-kinase, regulatory subunit, polypeptide 1 (p85 alpha)
8.33516	0.021295	7.69273	0.126928	1.56	Down	0.0298763	0.0438296	BE951628	1434767_at	expressed sequence C79407
7.18938	0.066505	6.54749	0.114905	1.56	Down	0.026182	0.0405039	BQ174710	1433968_a_at	multiple EGF-like-domains 9
6.47619	0.0548	5.83681	0.109947	1.56	Down	0.0227314	0.0371148	BB812902	1427410_at	deleted in lymphocytic leukemia, 2
4.5985	0.09419	3.96004	0.03626	1.56	Down	0.00478784	0.0207391	NM_007622	1450797_a_at	chromobox homolog 1 (Drosophila HP1 beta)
7.15198	0.093215	6.51358	0.064581	1.56	Down	0.00980361	0.0261237	AK003186	1419738_a_at	tropomyosin 2, beta
4.7809	0.18258	4.14503	0.045213	1.55	Down	0.0232239	0.0375911	BB080932	1447809_x_at	ESTs
6.20695	0.119435	5.57173	0.111506	1.55	Down	0.0330491	0.0466006	NM_008908	1416498_at	peptidylprolyl isomerase C
11.0054	0.1158	10.3721	0.050062	1.55	Down	0.00984482	0.0261237	BC019544	1451172_at	transformation related protein 63 regulated like
6.01564	0.16564	5.38511	0.059608	1.55	Down	0.0226579	0.0371026	BB174109	1442196_at	RIKEN cDNA A930006K02 gene
7.01804	0.06466	6.38922	0.071513	1.55	Down	0.00911	0.0255132	BB136975	1444565_at	expressed sequence BB166591
5.78536	0.022135	5.15749	0.039332	1.55	Down	0.00132144	0.0175326	BC003855	1425469_a_at	Mus musculus, clone MGC:6439 IMAGE:3601769, mRNA, complete cds.
5.38838	0.13739	4.76149	0.091774	1.54	Down	0.0279525	0.0421413	C80220	1449676_at	EST C80220
6.70465	0.13281	6.07879	0.094196	1.54	Down	0.0281672	0.0423147	BB526119	1447334_at	B-cell CLL/lymphoma 11A (zinc finger protein)
6.03806	0.000695	5.41383	0.054006	1.54	Down	0.0029404	0.0197905	AV104666	1438317_a_at	endonuclease G
4.95604	0.008365	4.3319	0.075454	1.54	Down	0.00774673	0.0243986	C78030	1444875_at	ESTs
6.62305	0.036455	6.00032	0.086778	1.54	Down	0.0124361	0.0280645	AK009174	1429173_at	deoxyribonuclease 1-like 1
8.05173	0.03919	7.42984	0.130235	1.54	Down	0.0356364	0.0493566	NM_025327	1417058_a_at	keratinocyte associated protein 2
9.14963	0.07262	8.52846	0.041946	1.54	Down	0.0039145	0.0205481	BB066090	1447837_x_at	polymerase (DNA directed), eta (RAD 30 related)
7.62253	0.1135	7.00236	0.045611	1.54	Down	0.00920027	0.0255914	AJ279797	1427661_a_at	tumor-suppressing subchromosomal transferable fragment 4
5.61022	0.07744	4.99012	0.078017	1.54	Down	0.0128287	0.0284046	AK008577	1429404_at	RIKEN cDNA 2010317E24 gene
3.1622	0.149525	2.54287	0.044312	1.54	Down	0.0158764	0.0311428	AK013872	1453979_at	RNA binding motif protein 12B
9.36013	0.039655	8.74083	0.100905	1.54	Down	0.0189081	0.0335723	BC013898	1416253_at	predicted gene, 100043858 /// cyclin-dependent kinase inhibitor 2D (p19, inhibits CDK4)
5.784	0.065785	5.16681	0.048716	1.53	Down	0.00448587	0.0205921	BI738010	1427899_at	ring finger protein (C3H2C3 type) 6
4.68971	0.039525	4.07431	0.023921	1.53	Down	0.000723081	0.0174224	BB668030	1443248_at	transmembrane and coiled-coil domains 3
13.7866	0.0026	13.1732	0.06581	1.53	Down	0.00548275	0.0214847	BB519474	1437711_x_at	predicted gene, EG627245 /// predicted gene, EG665017 /// predicted gene, EG666231 /// predicted gene, EG668343 /// ornithine decarboxylase, structural 1
7.55781	0.067565	6.9454	0.096128	1.53	Down	0.0196258	0.0342689	BC011083	1424132_at	Harvey rat sarcoma virus oncogene 1
10.7493	0.01925	10.1373	0.067918	1.53	Down	0.00626783	0.0223756	AV306250	1438096_a_at	deoxythymidylate kinase
5.35043	0.126255	4.73887	0.102179	1.53	Down	0.0325735	0.0462267	BE981170	1442408_at	sulfatase 2
6.67878	0.02073	6.06741	0.032259	1.53	Down	0.000830061	0.0174224	NM_080643	1450691_at	CASK-interacting protein 2
7.12258	0.119155	6.5116	0.07107	1.53	Down	0.0173589	0.0320369	BB221737	1457706_at	cDNA sequence BC030336
12.5395	0.0202	11.9314	0.101997	1.52	Down	0.0194469	0.0340978	NM_134021	1415793_at	pyridoxine 5-phosphate oxidase
5.62442	0.175845	5.02089	0.046984	1.52	Down	0.0249616	0.0394517	BG063140	1459578_at	expressed sequence AA407175
9.50299	0.11847	8.89997	0.017003	1.52	Down	0.00699768	0.0237176	BB329505	1456240_x_at	cell division cycle associated 4
7.87847	0.06577	7.27558	0.04017	1.52	Down	0.00348078	0.0198733	BC003984	1427447_a_at	TRIO and F-actin binding protein
7.19182	0.131065	6.59101	0.036728	1.52	Down	0.0116347	0.027505	AV023018	1436214_at	RIKEN cDNA 1110028C15 gene
7.92622	0.031075	7.32551	0.121069	1.52	Down	0.0319665	0.0457634	BE687992	1442058_s_at	proteasome (prosome, macropain) 26S subunit, ATPase 3, interacting protein
7.3286	0.05106	6.72948	0.107847	1.51	Down	0.0254115	0.0397799	BG078867	1459917_at	gametogenetin binding protein 2
5.46101	0.046145	4.86309	0.027771	1.51	Down	0.00123441	0.0175326	AK017367	1431233_at	cyclin M4
3.99019	0.071405	3.39322	0.050587	1.51	Down	0.00578066	0.0220371	BM235658	1435910_at	fatty acid desaturase 3
6.58315	0.045635	5.98646	0.09992	1.51	Down	0.0208278	0.0354184	BE952491	1430561_at	DnaJ (Hsp40) homolog, subfamily B, member 14
5.54061	0.03443	4.94522	0.042104	1.51	Down	0.0021887	0.0185345	BB119893	1457812_at	transformation related protein 53 binding protein 1
5.72873	0.14283	5.13419	0.039748	1.51	Down	0.0151354	0.0305793	NM_016662	1422970_at	Max dimerization protein 3
9.44564	0.08704	8.85289	0.007254	1.51	Down	0.0028559	0.0197905	NM_033075	1417822_at	DNA segment, Chr 17, human D6S56E 5
3.3625	0.19818	2.77029	0.048032	1.51	Down	0.0343578	0.0480439	AV381093	1445285_at	ESTs
6.87115	0.050055	6.27903	0.067319	1.51	Down	0.00822428	0.0248915	BB529533	1441540_at	Nuclear receptor coactivator 7, mRNA (cDNA clone MGC:176111 IMAGE:9055762)
4.47938	0.097345	3.88759	0.011729	1.51	Down	0.00409981	0.0205921	BB733992	1438605_at	ESTs
5.24224	0.065945	4.65267	0.013661	1.5	Down	0.00149022	0.0175598	BG922679	1427555_at	myeloid/lymphoid or mixed-lineage leukemia 2
6.53528	0.06826	5.94719	0.057198	1.5	Down	0.00720986	0.0237977	AV224593	1455639_at	Solute carrier family 25, member 39 (Slc25a39), mRNA
11.092	0.06705	10.504	0.056951	1.5	Down	0.00703913	0.0237176	BI256061	1455391_at	RAD23a homolog (S. cerevisiae)
10.8758	0.06495	10.2889	0.018218	1.5	Down	0.00165135	0.0175598	AF322238	1423682_a_at	cell division cycle associated 4
5.79191	0.06216	5.20673	0.068283	1.5	Down	0.00983323	0.0261237	BM232830	1442641_at	ESTs
2.99277	0.61118	8.92168	0.070074	60.92	Up	0.00103712	0.0175326	NM_011635	1460226_at	tumor rejection antigen P1A
3.43794	0.67577	7.41571	0.184424	15.76	Up	0.00565669	0.021826	AW542416	1434739_at	fragile X mental retardation 1 neighbor
4.29392	0.081905	7.81143	0.166497	11.45	Up	0.000557217	0.0174224	BB741897	1421009_at	radical S-adenosyl methionine domain containing 2
6.12249	0.193395	9.58106	0.163406	10.99	Up	0.000871962	0.0174224	BB132493	1436058_at	radical S-adenosyl methionine domain containing 2
3.13221	0.28792	6.1822	0.225936	8.28	Up	0.0035118	0.0198733	AK006599	1453133_at	solute carrier family 25 (mitochondrial carrier; adenine nucleotide translocator), member 31
4.64604	0.446095	7.69117	0.08047	8.25	Up	0.00315221	0.0198733	AK010725	1429203_at	RIKEN cDNA 2410076I21 gene
2.91702	0.319675	5.78079	0.211145	7.28	Up	0.00421216	0.0205921	NM_009892	1419764_at	chitinase 3-like 3
5.04053	0.24405	7.7403	0.013673	6.5	Up	0.000672985	0.0174224	AV272026	1437495_at	membrane-bound transcription factor peptidase, site 2 /// Yy2 transcription factor
3.28326	0.013255	5.80073	0.173682	5.73	Up	0.0015191	0.0175598	AK015397	1431393_at	Six6 opposite strand transcript 1
3.63744	0.0223	6.14689	0.099609	5.69	Up	0.000301325	0.0174224	NM_010020	1417415_at	solute carrier family 6 (neurotransmitter transporter, dopamine), member 3
3.51017	0.363725	5.98514	0.393842	5.56	Up	0.0232081	0.0375911	NM_011558	1422188_s_at	T-cell receptor gamma, variable 2 /// T-cell receptor gamma, variable 3
5.71472	0.373135	8.06143	0.284227	5.09	Up	0.0146029	0.0301316	AK005645	1423327_at	ribosomal protein L39-like
2.58977	0.28371	4.88843	0.158599	4.92	Up	0.00437084	0.0205921	NM_011558	1422189_x_at	Non-functional transcript for T-cell receptor gamma from alloreactive cytotoxic T-cell clone (3F9 gamma 6) V-J13.4-C13.4 rearrangement
2.80243	0.54691	5.06041	0.139879	4.78	Up	0.014861	0.0303137	BB375580	1438685_at	zinc finger, MYM-type 6
4.38066	0.39541	6.63478	0.033368	4.77	Up	0.00478516	0.0207391	BB390422	1460688_s_at	unc-119 homolog B (C. elegans)
3.03421	0.326435	5.23663	0.223866	4.6	Up	0.0100538	0.0261497	BB741897	1421008_at	radical S-adenosyl methionine domain containing 2
3.63411	0.41685	5.64566	0.129832	4.03	Up	0.0107184	0.0265597	AV225034	1438820_at	ring finger protein 17
4.82346	0.520555	6.81901	0.106423	3.99	Up	0.016746	0.0317683	L40934	1427773_a_at	Rab acceptor 1 (prenylated)
4.2244	0.599925	6.21861	0.166958	3.98	Up	0.0276919	0.0418859	BM194786	1440319_at	RNA binding motif protein 44
3.6153	0.123045	5.60577	0.27604	3.97	Up	0.0123896	0.0280645	NM_009989	1450752_at	cytochrome c, testis
3.2213	0.35014	5.08061	0.25323	3.63	Up	0.0211808	0.0355829	NM_011558	1450521_a_at	Non-functional transcript for T-cell receptor gamma from alloreactive cytotoxic T-cell clone (3F9 gamma 6) V-J13.4-C13.4 rearrangement
3.60961	0.019355	5.46033	0.1448	3.61	Up	0.00221094	0.0185345	NM_011921	1418601_at	aldehyde dehydrogenase family 1, subfamily A7
5.0115	0.04391	6.81666	0.09823	3.49	Up	0.000826543	0.0174224	NM_026139	1415780_a_at	armadillo repeat containing, X-linked 2
7.02302	0.0619	8.81696	0.297405	3.47	Up	0.0188772	0.0335723	AF290209	1448688_at	podocalyxin-like
4.10272	0.32731	5.86565	0.158801	3.39	Up	0.0116386	0.027505	AV274318	1438197_at	vezatin, adherens junctions transmembrane protein
4.10487	0.635035	5.86574	0.056982	3.39	Up	0.0348526	0.0486045	AV322078	1456984_at	similar to sex comb on midleg-like 2 (Drosophila) /// sex comb on midleg-like 2 (Drosophila)
4.56365	0.09755	6.31466	0.114902	3.37	Up	0.00179425	0.0175598	NM_010022	1449118_at	dihydrolipoamide branched chain transacylase E2
3.35257	0.332775	5.06711	0.142708	3.28	Up	0.0115403	0.027416	AF099975	1427102_at	schlafen 4
7.23833	0.05913	8.9406	0.069919	3.25	Up	0.000447531	0.0174224	BG070968	1434843_at	family with sequence similarity 179, member B
3.43952	0.38122	5.13771	0.084449	3.24	Up	0.0113641	0.0271224	BG060909	1415823_at	stearoyl-Coenzyme A desaturase 2
4.58819	0.188755	6.27782	0.256767	3.23	Up	0.0183046	0.0330228	NM_009900	1449248_at	chloride channel 2
4.15982	0.34746	5.82469	0.087077	3.17	Up	0.00973549	0.0260413	AV328498	1455087_at	DNA segment, Chr 7, ERATO Doi 715, expressed
2.96312	0.278795	4.62078	0.258247	3.16	Up	0.024331	0.0387636	BB443695	1437849_x_at	armadillo repeat containing, X-linked 2
4.57996	0.44215	6.23697	0.11085	3.15	Up	0.0191781	0.033767	BQ086474	1439794_at	ESTs
5.53567	0.15709	7.19048	0.205724	3.15	Up	0.0107012	0.0265561	BB314814	1436964_at	DNA segment, Chr 7, ERATO Doi 715, expressed
5.79601	0.0854	7.45003	0.069188	3.15	Up	0.000633009	0.0174224	BB611004	1427258_at	tripartite motif-containing 24
4.61236	0.038105	6.25964	0.303651	3.13	Up	0.0247705	0.0392646	NM_024406	1417023_a_at	fatty acid binding protein 4, adipocyte
8.03017	0.109635	9.64944	0.107835	3.07	Up	0.00210911	0.0183188	NM_010741	1421571_a_at	similar to Lymphocyte antigen 6C precursor (Ly-6C) /// lymphocyte antigen 6 complex, locus C1 /// lymphocyte antigen 6 complex, locus C2
5.22851	0.002195	6.82971	0.145861	3.03	Up	0.00341634	0.0198733	BB076855	1423470_at	polypyrimidine tract binding protein 2
4.36775	0.020905	5.94974	0.20054	2.99	Up	0.00885299	0.0255132	AI314028	1452094_at	procollagen-proline, 2-oxoglutarate 4-dioxygenase (proline 4-hydroxylase), alpha 1 polypeptide
4.10241	0.00833	5.67568	0.162755	2.98	Up	0.00494057	0.0209694	BF318721	1427170_at	proteasome (prosome, macropain) subunit, alpha type, 8
5.25059	0.006825	6.8226	0.072157	2.97	Up	0.000455165	0.0174224	BQ031240	1420930_s_at	catenin (cadherin associated protein), alpha-like 1
7.34971	0.12307	8.90373	0.137205	2.94	Up	0.00440128	0.0205921	BB392869	1456739_x_at	armadillo repeat containing, X-linked 2
8.12059	0.0655	9.66547	0.057509	2.92	Up	0.000414684	0.0174224	NM_019730	1448905_at	non-metastatic cells 3, protein expressed in
7.87397	0.067885	9.41704	0.14563	2.91	Up	0.00418838	0.0205921	BC022751	1419569_a_at	interferon-stimulated protein
3.20142	0.09421	4.73918	0.136296	2.9	Up	0.003909	0.0205481	AK014811	1431896_at	Six6 opposite strand transcript 1
9.80584	0.073885	11.3097	0.087024	2.84	Up	0.00123906	0.0175326	NM_010360	1416842_at	glutathione S-transferase, mu 5
6.91842	0.04519	8.39757	0.06005	2.79	Up	0.000406736	0.0174224	AV223468	1453651_a_at	brain protein 44-like
4.48081	0.129465	5.95865	0.099915	2.79	Up	0.00273854	0.0195896	D86352	1426165_a_at	caspase 3
5.32984	0.197365	6.80704	0.114098	2.78	Up	0.00575763	0.0220371	BB390422	1460733_at	unc-119 homolog B (C. elegans)
4.13014	0.220525	5.6006	0.051203	2.77	Up	0.00366427	0.0198733	AK006314	1426411_a_at	spermatid perinuclear RNA binding protein
4.21612	0.309425	5.68355	0.144894	2.77	Up	0.0158955	0.031144	BC002148	1451263_a_at	fatty acid binding protein 4, adipocyte
5.60032	0.02966	7.06265	0.041602	2.76	Up	0.000137391	0.0174224	BC018355	1418228_at	NFU1 iron-sulfur cluster scaffold homolog (S. cerevisiae)
5.61867	0.183485	7.07891	0.152328	2.75	Up	0.0088665	0.0255132	NM_009386	1417749_a_at	tight junction protein 1
4.59499	0.22261	6.0464	0.039776	2.73	Up	0.00359304	0.0198733	BC024953	1460361_at	RIKEN cDNA 5033414D02 gene
7.2256	0.057175	8.67043	0.048097	2.72	Up	0.000309273	0.0174224	M64279	1417493_at	Bmi1 polycomb ring finger oncogene
12.1548	0.09535	13.5849	0.086206	2.69	Up	0.00168427	0.0175598	AI414989	1455364_a_at	predicted gene, EG640050 /// ribosomal protein S7
6.74416	0.039825	8.16723	0.143759	2.68	Up	0.00477856	0.0207391	BC025897	1451277_at	zinc binding alcohol dehydrogenase, domain containing 2
6.93239	0.257905	8.35243	0.135583	2.68	Up	0.0120596	0.0278743	AB076722	1424122_s_at	COMM domain containing 1
5.84502	0.327755	7.25878	0.171395	2.66	Up	0.0232948	0.0376697	AW701127	1416660_at	eukaryotic translation initiation factor 3, subunit A
6.58418	0.098325	7.99599	0.086045	2.66	Up	0.00178964	0.0175598	BQ032637	1433805_at	Janus kinase 1
6.44663	0.107225	7.85132	0.067085	2.65	Up	0.00126995	0.0175326	NM_021537	1416770_at	serine/threonine kinase 25 (yeast)
4.80122	0.260225	6.20284	0.104545	2.64	Up	0.00957683	0.0259855	BG065807	1442939_at	Rap1 interacting factor 1 homolog (yeast)
5.57221	0.000635	6.97344	0.066763	2.64	Up	0.000506365	0.0174224	M64279	1448733_at	Bmi1 polycomb ring finger oncogene
5.99628	0.39809	7.39333	0.148707	2.63	Up	0.0288859	0.0429213	NM_026829	1460257_a_at	predicted gene, 100039707 /// 5, 10-methenyltetrahydrofolate synthetase
8.22643	0.05971	9.59216	0.119993	2.58	Up	0.00345084	0.0198733	AI099111	1452428_a_at	beta-2 microglobulin
3.78835	0.01916	5.14624	0.1351	2.56	Up	0.0044524	0.0205921	AK010892	1425051_at	isochorismatase domain containing 1
5.0914	0.070825	6.44855	0.06161	2.56	Up	0.000754037	0.0174224	AF251036	1422847_a_at	protein kinase C, delta
5.49786	0.32041	6.84018	0.123091	2.54	Up	0.018439	0.0331485	AW107303	1420922_at	ubiquitin specific peptidase 9, X chromosome
3.82134	0.012105	5.16235	0.275357	2.53	Up	0.032641	0.0462267	X63440	1450478_a_at	protein tyrosine phosphatase, non-receptor type 12
6.91096	0.19072	8.25063	0.061203	2.53	Up	0.00374592	0.0201015	L25126	1416467_at	DEAD/H (Asp-Glu-Ala-Asp/His) box polypeptide 3, X-linked
3.80383	0.02585	5.14186	0.235802	2.53	Up	0.0219415	0.0362465	NM_008057	1450044_at	frizzled homolog 7 (Drosophila)
11.1253	0.03645	12.4524	0.160451	2.51	Up	0.00789341	0.0246695	BC002008	1416022_at	fatty acid binding protein 5, epidermal
2.55845	0.140535	3.88358	0.174101	2.51	Up	0.0128148	0.0284046	NM_018824	1417329_at	solute carrier family 23 (nucleobase transporters), member 2
9.00657	0.019835	10.3153	0.106742	2.48	Up	0.002517	0.0190959	AA220626	1449643_s_at	basic transcription factor 3
5.89496	0.03479	7.20263	0.079992	2.48	Up	0.00116264	0.0175326	BI155792	1424058_at	proline-rich coiled-coil 1
6.05051	0.04261	7.34177	0.082892	2.45	Up	0.00138731	0.0175598	NM_024174	1421874_a_at	mitochondrial ribosomal protein S23
4.40017	0.247095	5.68896	0.094632	2.44	Up	0.0100461	0.0261497	NM_023233	1417888_at	tripartite motif-containing 13
7.47436	0.069245	8.75423	0.018487	2.43	Up	0.00019204	0.0174224	NM_010561	1460669_at	interleukin enhancer binding factor 3
3.32215	0.18803	4.60097	0.122969	2.43	Up	0.00910559	0.0255132	BG067058	1456916_at	Nuclear receptor-binding SET-domain protein 1 (Nsd1), mRNA
3.52164	0.01435	4.79161	0.075319	2.41	Up	0.000986757	0.0175326	BG070803	1452606_at	meiotic nuclear divisions 1 homolog (S. cerevisiae)
5.18554	0.2021	6.45489	0.179919	2.41	Up	0.0194826	0.0341128	NM_007614	1450008_a_at	catenin (cadherin associated protein), beta 1
5.06729	0.181195	6.33607	0.045136	2.41	Up	0.0032766	0.0198733	AV306734	1450026_a_at	UDP-GlcNAc:betaGal beta-1,3-N-acetylglucosaminyltransferase 2
8.26064	0.068095	9.52697	0.077145	2.41	Up	0.00147531	0.0175598	AK010400	1428209_at	brain expressed gene 4
7.48567	0.111585	8.75183	0.155482	2.41	Up	0.010065	0.0261497	BC027206	1424101_at	heterogeneous nuclear ribonucleoprotein L
6.3658	0.13593	7.63073	0.062232	2.4	Up	0.00226997	0.0185376	NM_009119	1419444_at	predicted gene, ENSMUSG00000061104 /// Sin3-associated polypeptide 18
4.18935	0.11058	5.44811	0.224984	2.39	Up	0.0251172	0.0395277	AK009276	1423112_at	ubiquitin-conjugating enzyme E2D 3 (UBC4/5 homolog, yeast)
4.10957	0.00653	5.36637	0.207743	2.39	Up	0.0183754	0.0330797	AU040576	1459713_s_at	anoctamin 1, calcium activated chloride channel
8.9125	0.067075	10.1651	0.059107	2.38	Up	0.000835934	0.0174224	BC024581	1451611_at	phospholipase A2, group XVI
4.29706	0.075485	5.54471	0.087193	2.37	Up	0.00218273	0.0185345	AV297256	1452780_at	general transcription factor IIIC, polypeptide 2, beta
6.28419	0.02404	7.52635	0.173701	2.37	Up	0.0117009	0.0275747	BC019446	1427143_at	lysine (K)-specific demethylase 5B
7.86777	0.092835	9.10935	0.145264	2.36	Up	0.00841057	0.0249944	BB027654	1438957_x_at	CDP-diacylglycerol synthase (phosphatidate cytidylyltransferase) 2
6.62523	0.216845	7.86236	0.005662	2.36	Up	0.00464497	0.0206567	BB479807	1436818_a_at	Musashi homolog 2 (Drosophila)
7.23649	0.019495	8.47339	0.071445	2.36	Up	0.000929607	0.0174224	AJ293897	1427085_at	RIKEN cDNA 2810432D09 gene
6.94761	0.13016	8.17634	0.12558	2.34	Up	0.0073832	0.0238833	BC011306	1425336_x_at	histocompatibility 2, K1, K region
6.51856	0.021945	7.74494	0.073042	2.34	Up	0.00102557	0.0175326	BM195033	1444746_at	ESTs, Weakly similar to TYROSINE-PROTEIN KINASE JAK3 (M.musculus)
6.06638	0.10453	7.2911	0.072744	2.34	Up	0.00210565	0.0183188	C76277	1424397_at	DEAH (Asp-Glu-Ala-His) box polypeptide 36
6.48283	0.287355	7.70458	0.169546	2.33	Up	0.0282014	0.0423147	AV225029	1427314_at	transmembrane emp24 protein transport domain containing 7
7.14759	0.042995	8.36702	0.132499	2.33	Up	0.0059691	0.0221341	NM_013916	1417250_at	ring finger protein, LIM domain interacting
6.88382	0.006565	8.09827	0.055253	2.32	Up	0.000444463	0.0174224	L36068	1451784_x_at	histocompatibility 2, D region locus 1
6.61381	0.033105	7.82754	0.07751	2.32	Up	0.00131594	0.0175326	NM_009127	1415964_at	stearoyl-Coenzyme A desaturase 1
7.8844	0.00639	9.09644	0.085738	2.32	Up	0.00163496	0.0175598	AV066677	1456626_a_at	predicted gene, EG625193 /// SAP domain containing ribonucleoprotein
6.27937	0.021965	7.48577	0.057887	2.31	Up	0.000554367	0.0174224	BM230959	1452717_at	solute carrier family 25 (mitochondrial carrier, phosphate carrier), member 24
5.82843	0.24725	7.02609	0.150597	2.29	Up	0.0208516	0.0354184	AV324623	1456597_at	HEAT repeat containing 3
4.03582	0.20697	5.23338	0.137534	2.29	Up	0.0146456	0.0301316	AF259673	1451943_a_at	protein phosphatase 1A, magnesium dependent, alpha isoform
8.7864	0.06359	9.98388	0.105724	2.29	Up	0.00367981	0.0198733	NM_053161	1415690_at	mitochondrial ribosomal protein L27
2.93398	0.25277	4.131	0.104623	2.29	Up	0.0140887	0.0296768	AV174110	1421845_at	golgi phosphoprotein 3
6.70349	0.10729	7.90049	0.130435	2.29	Up	0.00765513	0.024246	NM_016763	1448286_at	hydroxysteroid (17-beta) dehydrogenase 10
5.07498	0.03287	6.26995	0.170791	2.29	Up	0.0125354	0.0280645	AV275156	1435139_at	NMDA receptor-regulated gene 1
7.56523	0.09594	8.75626	0.048266	2.28	Up	0.00108884	0.0175326	M86502	1425545_x_at	histocompatibility 2, D region locus 1
7.36745	0.19211	8.5565	0.096184	2.28	Up	0.00817617	0.0248915	AW049660	1436363_a_at	nuclear factor I/X
6.8989	0.097685	8.08034	0.093927	2.27	Up	0.00359728	0.0198733	BG070759	1455480_s_at	ubiquitin-conjugating enzyme E2D 3 (UBC4/5 homolog, yeast)
4.47386	0.069105	5.65443	0.009591	2.27	Up	0.000197818	0.0174224	BQ031098	1435588_at	WD repeat and FYVE domain containing 1
6.05183	0.103815	7.23188	0.075131	2.27	Up	0.00246506	0.0188801	BM945177	1435088_at	nuclear receptor-binding SET-domain protein 1
8.50771	0.059095	9.68731	0.162296	2.27	Up	0.0117733	0.0276413	NM_023119	1419022_a_at	predicted gene, EG433182 /// predicted gene, EG545568 /// enolase 1, alpha non-neuron
5.19996	0.07668	6.37764	0.124331	2.26	Up	0.00620678	0.0223289	AK009477	1431232_a_at	MAX gene associated
5.27568	0.04613	6.45308	0.048807	2.26	Up	0.000493106	0.0174224	BM120471	1426803_at	RNA binding motif protein 26
12.2955	0.0201	13.4726	0.044506	2.26	Up	0.00028053	0.0174224	NM_013608	1448430_a_at	nascent polypeptide-associated complex alpha polypeptide
3.66166	0.14949	4.83717	0.121952	2.26	Up	0.00887311	0.0255132	BB787147	1450969_at	propionyl Coenzyme A carboxylase, beta polypeptide
4.70899	0.055365	5.88257	0.079484	2.26	Up	0.00178852	0.0175598	BG866479	1426409_at	similar to Leucine zipper, putative tumor suppressor 2 /// leucine zipper, putative tumor suppressor 2
4.91365	0.29187	6.08721	0.144322	2.26	Up	0.0262975	0.0405039	AK007503	1428550_at	YdjC homolog (bacterial)
9.26074	0.05524	10.4266	0.086227	2.24	Up	0.00224262	0.0185376	NM_011793	1421083_x_at	barrier to autointegration factor 1
2.98719	0.105505	4.15176	0.120827	2.24	Up	0.00688126	0.0236102	BM120495	1429233_at	septin 11
4.60677	0.058845	5.7642	0.095493	2.23	Up	0.00304563	0.0198733	BB032012	1420836_at	solute carrier family 25, member 30
7.29804	0.05534	8.45205	0.076189	2.23	Up	0.00168902	0.0175598	BC006728	1424942_a_at	myelocytomatosis oncogene
8.18288	0.03309	9.33438	0.119441	2.22	Up	0.00515629	0.0213999	BC024944	1416605_at	NHP2 ribonucleoprotein homolog (yeast)
5.91047	0.160455	7.05973	0.18463	2.22	Up	0.0230034	0.0373778	C80049	1420170_at	myosin, heavy polypeptide 9, non-muscle
4.17676	0.00342	5.32525	0.142107	2.22	Up	0.00822824	0.0248915	AK007209	1453960_a_at	capping protein (actin filament) muscle Z-line, beta
3.93882	0.05101	5.0849	0.04256	2.21	Up	0.000431726	0.0174224	NM_023066	1420959_at	aspartate-beta-hydroxylase
8.09691	0.110845	9.24138	0.07375	2.21	Up	0.00282315	0.0197905	BM207342	1428645_at	guanine nucleotide binding protein (G protein), alpha inhibiting 3
10.5074	0.0958	11.6367	0.128725	2.19	Up	0.00828881	0.0249777	BI154147	1416365_at	heat shock protein 90 alpha (cytosolic), class B member 1
3.75134	0.151485	4.87493	0.209938	2.18	Up	0.0314267	0.0452598	AK006949	1453836_a_at	monoglyceride lipase
5.00937	0.08448	6.12574	0.13314	2.17	Up	0.00885651	0.0255132	AF177041	1450455_s_at	aldo-keto reductase family 1, member C12 /// aldo-keto reductase family 1, member C13
4.90754	0.15179	6.0217	0.05516	2.16	Up	0.00362068	0.0198733	BB278628	1438674_a_at	splicing factor, arginine/serine-rich 8
6.15748	0.07971	7.27154	0.093044	2.16	Up	0.00364735	0.0198733	BI903628	1428516_a_at	alkB, alkylation repair homolog 7 (E. coli)
5.46105	0.19878	6.57361	0.146528	2.16	Up	0.0189742	0.0336188	AV297026	1447623_s_at	protein kinase D1
6.47919	0.10288	7.59096	0.186673	2.16	Up	0.0218151	0.0361084	AK004847	1418318_at	ring finger protein 128
9.38315	0.110625	10.4928	0.180463	2.16	Up	0.0206113	0.0352231	BB167055	1439616_at	expressed sequence AV026040
5.94608	0.08182	7.05555	0.074671	2.16	Up	0.00230864	0.0185376	BB445523	1435676_at	centrosomal protein 164
8.88437	0.13174	9.9928	0.063032	2.16	Up	0.00320517	0.0198733	BG297088	1423568_at	proteasome (prosome, macropain) subunit, alpha type 7
3.98676	0.197015	5.09322	0.092011	2.15	Up	0.0099174	0.0261497	NM_022332	1418967_a_at	suppression of tumorigenicity 7
4.17913	0.038615	5.28438	0.124549	2.15	Up	0.00659617	0.0232036	NM_010685	1416343_a_at	lysosomal-associated membrane protein 2
7.65918	0.146875	8.76436	0.052487	2.15	Up	0.00332332	0.0198733	NM_015751	1416014_at	ATP-binding cassette, sub-family E (OABP), member 1
7.10069	0.078705	8.20409	0.046005	2.15	Up	0.00093568	0.0174224	BG066990	1452627_at	SUMO/sentrin specific peptidase 6
8.26794	0.02446	9.36991	0.069798	2.15	Up	0.00124919	0.0175326	Y15163	1452207_at	Cbp/p300-interacting transactivator, with Glu/Asp-rich carboxy-terminal domain, 2
7.22593	0.23308	8.32781	0.052749	2.15	Up	0.00969779	0.0260203	NM_008522	1450009_at	lactotransferrin
4.77853	0.0161	5.87827	0.141617	2.14	Up	0.00926279	0.0257097	BB041267	1450405_at	mitochondrial ribosomal protein L19
9.40644	0.165415	10.5062	0.01761	2.14	Up	0.00312079	0.0198733	BB836564	1423265_at	multiple inositol polyphosphate histidine phosphatase 1
5.82557	0.118815	6.92037	0.160964	2.14	Up	0.0167608	0.0317683	AW046403	1421033_a_at	transcription elongation regulator 1 (CA150)
5.58343	0.057305	6.67741	0.111729	2.13	Up	0.00536611	0.0214847	BG296584	1452832_s_at	CDP-diacylglycerol synthase (phosphatidate cytidylyltransferase) 2
5.81158	0.055735	6.89937	0.070831	2.13	Up	0.00168401	0.0175598	AW555571	1434960_at	TAF9B RNA polymerase II, TATA box binding protein (TBP)-associated factor
7.28751	0.079245	8.3743	0.141686	2.12	Up	0.0109532	0.0268708	BF226671	1450874_at	matrin 3
6.97395	0.17522	8.05561	0.105128	2.12	Up	0.0104863	0.0263128	BC008529	1423881_at	SAPS domain family, member 3
6.09712	0.15147	7.17788	0.11499	2.12	Up	0.0102247	0.026209	BF148627	1423536_at	striatin, calmodulin binding protein 3
4.98536	0.058775	6.06439	0.104848	2.11	Up	0.0047554	0.0207391	BC024533	1424702_a_at	ATG2 autophagy related 2 homolog B (S. cerevisiae)
5.84151	0.18304	6.9197	0.135185	2.11	Up	0.016568	0.0316879	AW107303	1450039_at	ubiquitin specific peptidase 9, X chromosome
9.2759	0.140545	10.3535	0.069385	2.11	Up	0.00435702	0.0205921	AW208566	1423547_at	lysozyme 2
5.32901	0.140595	6.40576	0.110992	2.11	Up	0.00899329	0.0255132	U47333	1425981_a_at	retinoblastoma-like 2
7.9786	0.03393	9.05285	0.087794	2.11	Up	0.00267296	0.019491	NM_023136	1449116_a_at	deoxythymidylate kinase
3.58792	0.030965	4.66155	0.052558	2.1	Up	0.00064562	0.0174224	AK012806	1428726_at	THUMP domain containing 2
3.96955	0.26163	5.03931	0.019321	2.1	Up	0.0121873	0.0279845	BB527816	1423508_at	MYST histone acetyltransferase monocytic leukemia 4
4.38136	0.164765	5.44163	0.157652	2.09	Up	0.0209827	0.0354623	BB238335	1455472_at	RIKEN cDNA A630071D13 gene /// vezatin, adherens junctions transmembrane protein
4.93968	0.188795	5.9997	0.107757	2.08	Up	0.0127276	0.0283263	NM_007598	1417461_at	CAP, adenylate cyclase-associated protein 1 (yeast)
6.18042	0.009395	7.23916	0.015306	2.08	Up	1.70983e-05	0.0174224	AK009976	1429652_at	proline-rich coiled-coil 1
8.56392	0.05456	9.62054	0.093197	2.08	Up	0.00363934	0.0198733	BC014783	1417052_at	proteasome (prosome, macropain) subunit, beta type 3
5.35131	0.17343	6.40646	0.05904	2.08	Up	0.00591033	0.0221341	BC005560	1422011_s_at	RIKEN cDNA 3830403N18 gene /// X-linked lymphocyte-regulated complex
10.4141	0.0559	11.4692	0.127775	2.08	Up	0.00844816	0.0250619	NM_009921	1419691_at	cathelicidin antimicrobial peptide
8.93595	0.014345	9.99064	0.077336	2.08	Up	0.00184269	0.0176971	AK002902	1423080_at	translocase of outer mitochondrial membrane 20 homolog (yeast)
4.87915	0.002995	5.93166	0.088365	2.07	Up	0.0026952	0.019491	BM899236	1435389_at	RALBP1 associated Eps domain containing protein 2
6.7187	0.08654	7.7706	0.070496	2.07	Up	0.00252723	0.0190959	BB376407	1452360_a_at	lysine (K)-specific demethylase 5A
9.68714	0.11125	10.7376	0.176803	2.07	Up	0.0227791	0.0371206	BB354576	1434371_x_at	ubiquitin specific peptidase 7
3.71614	0.0103	4.76585	0.064311	2.07	Up	0.00108057	0.0175326	BB067210	1429597_at	developmental pluripotency associated 4
9.5483	0.00659	10.5963	0.117074	2.07	Up	0.00616083	0.0223247	NM_026911	1448258_a_at	signal peptidase complex subunit 1 homolog (S. cerevisiae)
9.86476	0.033805	10.9113	0.158352	2.07	Up	0.0147295	0.0301937	BB354576	1454948_at	ubiquitin specific peptidase 7
5.89574	0.174685	6.94086	0.087821	2.06	Up	0.00904375	0.0255132	BB446952	1428967_at	insulin-like growth factor I receptor
8.26328	0.045825	9.30427	0.050014	2.06	Up	0.000748625	0.0174224	NM_007460	1417964_at	adaptor-related protein complex 3, delta 1 subunit
6.25007	0.02094	7.28925	0.221772	2.06	Up	0.0361397	0.0496699	BC025020	1425029_a_at	membrane bound O-acyltransferase domain containing 2
9.26919	0.043865	10.3071	0.116591	2.05	Up	0.00667475	0.0232375	NM_011793	1421081_a_at	barrier to autointegration factor 1
6.18427	0.08685	7.22104	0.07469	2.05	Up	0.00296533	0.0197905	AK007763	1426761_at	lysine (K)-specific demethylase 1
5.85441	0.009	6.88926	0.083774	2.05	Up	0.00243538	0.0188476	AK005123	1423479_at	nucleolar protein 11
4.76637	0.045235	5.80002	0.100574	2.05	Up	0.0045432	0.0206567	AK006263	1454246_at	ST3 beta-galactoside alpha-2,3-sialyltransferase 6
6.97117	0.17582	8.00198	0.123107	2.04	Up	0.0153575	0.0308267	BG069466	1436983_at	CREB binding protein
7.37082	0.051565	8.39872	0.034945	2.04	Up	0.000417677	0.0174224	AK004219	1423034_at	thioredoxin domain containing 17
6.35755	0.169535	7.38431	0.133735	2.04	Up	0.0172183	0.0319812	AW108203	1433482_a_at	far upstream element (FUSE) binding protein 1
8.61762	0.03925	9.6439	0.0757	2.04	Up	0.00209123	0.0183188	NM_011070	1421950_at	prefoldin 2
5.62411	0.214805	6.64834	0.094832	2.03	Up	0.014722	0.0301937	BC026206	1423840_at	coiled-coil domain containing 56
6.47179	0.06005	7.49492	0.120246	2.03	Up	0.00796174	0.0246695	AV061337	1460186_at	transmembrane 9 superfamily member 3
8.08333	0.02777	9.10518	0.159014	2.03	Up	0.0157994	0.0310642	AF483486	1426195_a_at	cystatin C
7.36034	0.12183	8.38105	0.111546	2.03	Up	0.00929209	0.0257097	NM_009112	1416762_at	S100 calcium binding protein A10 (calpactin)
3.51258	0.006505	4.53012	0.163535	2.02	Up	0.0170299	0.0319193	BC020019	1451726_at	myotubularin related protein 6
5.8854	0.1245	6.90199	0.064064	2.02	Up	0.00382467	0.0203299	L28118	1427705_a_at	nuclear factor of kappa light polypeptide gene enhancer in B-cells 1, p105
8.48819	0.03997	9.50327	0.096872	2.02	Up	0.00423412	0.0205921	BI407690	1428842_a_at	nerve growth factor receptor (TNFRSF16) associated protein 1
5.23137	0.117795	6.24625	0.014205	2.02	Up	0.00148062	0.0175598	AF332085	1416162_at	RAD21 homolog (S. pombe)
7.18858	0.31201	8.20295	0.055524	2.02	Up	0.025131	0.0395277	AK004068	1452730_at	ribosomal protein S4, Y-linked 2
4.75713	0.01614	5.76869	0.062774	2.02	Up	0.00114457	0.0175326	NM_010358	1416416_x_at	glutathione S-transferase, mu 1
7.60237	0.01693	8.61277	0.054448	2.01	Up	0.000764906	0.0174224	M69068	1451931_x_at	histocompatibility 2, D region
9.9085	0.072145	10.9179	0.068937	2.01	Up	0.00232166	0.0185403	AW537616	1452152_at	clathrin interactor 1
9.66405	0.04511	10.6722	0.182566	2.01	Up	0.0241031	0.0386038	NM_023119	1419023_x_at	enolase 1, alpha non-neuron
4.58421	0.12651	5.59088	0.155676	2.01	Up	0.0200727	0.0347254	AV320241	1416800_at	transient receptor potential cation channel, subfamily M, member 7
5.52496	0.08881	6.53151	0.13774	2.01	Up	0.0130774	0.0285977	AI317241	1452394_at	cysteinyl-tRNA synthetase
4.20894	0.031605	5.2151	0.173907	2.01	Up	0.0210251	0.0354638	BB315728	1423493_a_at	nuclear factor I/X
5.58349	0.19928	6.58786	0.074503	2.01	Up	0.0108359	0.0267327	AV235115	1453206_at	acyl-Coenzyme A dehydrogenase family, member 9
4.27517	0.177535	5.27711	0.167131	2	Up	0.0287832	0.0428509	NM_007406	1420970_at	adenylate cyclase 7
5.89701	0.14222	6.89732	0.171241	2	Up	0.0265899	0.040804	BB417360	1428944_at	ubiquitin-like modifier activating enzyme 6
7.50673	0.052865	8.50638	0.1294	2	Up	0.010081	0.0261497	BB272466	1426358_at	TAO kinase 1
5.27747	0.052665	6.27446	0.114958	2	Up	0.0074123	0.0238833	BC027137	1451397_at	GRB10 interacting GYF protein 2
7.04962	0.14874	8.04121	0.066496	1.99	Up	0.0058137	0.0221131	BB758819	1448127_at	ribonucleotide reductase M1
4.0622	0.038065	5.05365	0.089597	1.99	Up	0.00363289	0.0198733	AV277307	1441504_at	RNA binding motif protein 44
5.38439	0.288415	6.37524	0.082254	1.99	Up	0.0257101	0.0400815	BM120341	1426918_at	integrin beta 1 (fibronectin receptor beta)
8.90109	0.00181	9.89141	0.111043	1.99	Up	0.00621752	0.0223289	NM_020031	1460637_s_at	prefoldin 5
12.378	0.03525	13.3681	0.088082	1.99	Up	0.00343919	0.0198733	AK002778	1427021_s_at	ferritin heavy chain 1
4.74726	0.12119	5.737	0.086309	1.99	Up	0.00623741	0.0223289	BE690994	1435329_at	lysine (K)-specific demethylase 2A
7.76508	0.142725	8.75427	0.103862	1.99	Up	0.0103016	0.026209	BQ175880	1434745_at	cyclin D2
6.82069	0.187805	7.80751	0.095765	1.98	Up	0.0132208	0.0287446	BB826168	1423361_at	YME1-like 1 (S. cerevisiae)
6.20052	0.15576	7.18589	0.028602	1.98	Up	0.00394918	0.0205742	BC025641	1424348_at	RIKEN cDNA 1110007A13 gene
4.22873	0.1159	5.21218	0.066359	1.98	Up	0.00395611	0.0205742	BQ032637	1433803_at	Janus kinase 1
8.06837	0.153475	9.05044	0.048977	1.98	Up	0.00488523	0.0209161	AK004632	1428141_at	golgi associated, gamma adaptin ear containing, ARF binding protein 2
5.03599	0.07744	6.01683	0.131197	1.97	Up	0.0119418	0.0277544	BB400581	1422455_s_at	N-ethylmaleimide sensitive fusion protein
8.6243	0.140745	9.60467	0.105076	1.97	Up	0.0106192	0.0263914	BC004092	1425718_a_at	influenza virus NS1A binding protein
5.44279	0.16427	6.42235	0.041183	1.97	Up	0.00522855	0.0214351	BC027637	1428050_a_at	transmembrane BAX inhibitor motif containing 4
7.48982	0.15447	8.46921	0.057443	1.97	Up	0.00563043	0.0218098	BG071103	1433439_at	copine I
7.34541	0.11004	8.32452	0.036755	1.97	Up	0.00193348	0.0179389	NM_008112	1420814_at	guanosine diphosphate (GDP) dissociation inhibitor 2
4.8232	0.27762	5.80221	0.038855	1.97	Up	0.0193346	0.0339717	AI117633	1455256_at	TRAF2 and NCK interacting kinase
9.94618	0.190225	10.9251	0.03972	1.97	Up	0.00741887	0.0238833	BE688410	1434068_s_at	expressed sequence AI662270
3.42143	0.241725	4.40022	0.117227	1.97	Up	0.0252676	0.0396424	BB183320	1434857_at	zinc finger protein 783
5.11145	0.04682	6.08899	0.04624	1.97	Up	0.0007667	0.0174224	NM_013896	1449886_a_at	translocase of inner mitochondrial membrane 9 homolog (yeast)
6.69583	0.310555	7.67263	0.068613	1.97	Up	0.0291135	0.0430695	AV024771	1434036_at	metastasis suppressor 1
5.55652	0.0528	6.52974	0.070512	1.96	Up	0.00224916	0.0185376	BG070926	1457464_at	hypothetical LOC403342
6.52156	0.011335	7.49443	0.072171	1.96	Up	0.00189775	0.0178643	BE981350	1439009_at	guanine nucleotide binding protein-like 3 (nucleolar)-like
8.91374	0.091765	9.88496	0.09872	1.96	Up	0.00674154	0.0233947	BC016898	1423997_at	cold shock domain containing E1, RNA binding
4.31013	0.01238	5.28058	0.141032	1.96	Up	0.0129523	0.0284916	AW550842	1434547_at	carboxypeptidase D
4.64078	0.09204	5.60947	0.147835	1.96	Up	0.0174409	0.0321179	BB487604	1418794_at	CDP-diacylglycerol synthase (phosphatidate cytidylyltransferase) 2
7.93665	0.19657	8.90514	0.079322	1.96	Up	0.012334	0.0280645	BE368753	1417619_at	growth arrest and DNA-damage-inducible, gamma interacting protein 1
7.31025	0.10296	8.27868	0.04475	1.96	Up	0.00207816	0.0183188	BB454974	1435029_at	ESTs
6.48945	0.08316	7.45591	0.05394	1.95	Up	0.00191505	0.017927	BI452674	1433756_at	S100P binding protein
6.35819	0.09668	7.32407	0.031007	1.95	Up	0.00133579	0.0175402	AK017929	1452970_at	zinc finger, MYM-type 2
4.60055	0.00494	5.56479	0.155795	1.95	Up	0.0172737	0.0319812	AK017833	1453733_a_at	RIKEN cDNA 4933434E20 gene
5.31822	0.197845	6.2798	0.067776	1.95	Up	0.0112064	0.0268708	BM115445	1426775_s_at	secretory carrier membrane protein 1
3.91612	0.020375	4.87618	0.108948	1.95	Up	0.00654041	0.0231237	AV241588	1417984_at	ubiquitin-conjugating enzyme E2 variant 2
6.26812	0.08039	7.22784	0.085952	1.94	Up	0.00470881	0.0207391	U37029	1452545_a_at	integrin beta 1 (fibronectin receptor beta)
5.99256	0.024925	6.95201	0.108599	1.94	Up	0.00654664	0.0231237	AW228043	1423430_at	MYB binding protein (P160) 1a
5.28451	0.144495	6.24384	0.087233	1.94	Up	0.00862408	0.0253215	AK011112	1452191_at	similar to angiotensinase C like /// prolylcarboxypeptidase (angiotensinase C)
6.22394	0.01122	7.18177	0.035773	1.94	Up	0.000257229	0.0174224	NM_025539	1418737_at	nudix (nucleoside diphosphate linked moiety X)-type motif 2
5.94754	0.051015	6.9052	0.163587	1.94	Up	0.0209525	0.0354623	AV297651	1435865_at	histone cluster 3, H2a
4.78682	0.11152	5.74332	0.050074	1.94	Up	0.00281889	0.0197905	BI111416	1452341_at	enoyl Coenzyme A hydratase, short chain, 1, mitochondrial
8.62989	0.03645	9.5824	0.084298	1.94	Up	0.00342922	0.0198733	NM_009119	1419445_s_at	predicted gene, ENSMUSG00000061104 /// Sin3-associated polypeptide 18
6.08399	0.277485	7.03635	0.105088	1.94	Up	0.0309353	0.0446283	AK017725	1423088_at	tropomodulin 3
6.87101	0.07503	7.82181	0.070932	1.93	Up	0.00302991	0.0198733	NM_007968	1417238_at	Ewing sarcoma breakpoint region 1
11.2002	0.15695	12.1506	0.026213	1.93	Up	0.00437802	0.0205921	BC013620	1418624_at	similar to transcription factor EF1(A) /// similar to nuclease sensitive element binding protein 1 /// Y box protein 1
6.79415	0.006985	7.74461	0.036645	1.93	Up	0.000274416	0.0174224	NM_021329	1448740_at	RAN guanine nucleotide release factor
6.07988	0.117505	7.0292	0.159982	1.93	Up	0.0241474	0.0386038	BM238307	1441266_at	Striatin, calmodulin binding protein 3 (Strn3), mRNA
4.12495	0.180175	5.06995	0.125034	1.93	Up	0.0204848	0.0351139	AK013228	1429418_at	CDC14 cell division cycle 14 homolog B (S. cerevisiae)
6.8598	0.10602	7.79802	0.0904	1.92	Up	0.00691001	0.0236102	NM_007405	1418128_at	adenylate cyclase 6
3.30626	0.046515	4.24367	0.144733	1.92	Up	0.0159738	0.0311576	NM_008681	1420760_s_at	N-myc downstream regulated gene 1
9.19035	0.14706	10.1277	0.04871	1.91	Up	0.00507021	0.0211993	BI656407	1430980_a_at	eukaryotic translation initiation factor 4A1
6.9985	0.09008	7.93572	0.136411	1.91	Up	0.0156246	0.0309008	AW546080	1435174_at	similar to mKIAA3002 protein /// rosbin, round spermatid basic protein 1
6.84555	0.06462	7.78189	0.193788	1.91	Up	0.0348741	0.0486045	AK017218	1430023_at	RIKEN cDNA 5133400G04 gene
5.83547	0.174105	6.77157	0.058446	1.91	Up	0.00831643	0.0249777	BG063584	1457781_at	KCNQ1 overlapping transcript 1
4.23941	0.24701	5.17515	0.125322	1.91	Up	0.0316194	0.0454596	BB771765	1455285_at	solute carrier family 31, member 1
6.37042	0.01154	7.30496	0.067526	1.91	Up	0.00176039	0.0175598	BF023426	1424569_at	DEAD (Asp-Glu-Ala-Asp) box polypeptide 46
6.86852	0.064005	7.80036	0.143778	1.91	Up	0.0166148	0.0316937	AI426175	1427927_at	HscB iron-sulfur cluster co-chaperone homolog (E. coli)
8.8971	0.06222	9.82747	0.08697	1.91	Up	0.00462351	0.0206567	NM_020031	1415736_at	prefoldin 5
6.02278	0.07711	6.95273	0.116474	1.91	Up	0.0103137	0.026209	BB093959	1452122_at	expressed sequence AI314180
3.99952	0.01606	4.92931	0.093883	1.9	Up	0.00466641	0.0206919	BQ175938	1455697_at	ESTs
2.70989	0.037435	3.63952	0.034981	1.9	Up	0.000405878	0.0174224	BB167663	1434581_at	RIKEN cDNA 2410066E13 gene
7.73792	0.151015	8.66725	0.122136	1.9	Up	0.0172369	0.0319812	BF319868	1423423_at	protein disulfide isomerase associated 3
7.60119	0.164625	8.53032	0.050648	1.9	Up	0.00683436	0.0235982	BC005741	1425036_a_at	trinucleotide repeat containing 6a
6.01759	0.137385	6.94465	0.135966	1.9	Up	0.0197502	0.0344148	AK004847	1449036_at	ring finger protein 128
3.47066	0.03591	4.39761	0.121131	1.9	Up	0.00999191	0.0261497	AK019473	1428682_at	zinc finger CCCH type containing 6
4.75361	0.070545	5.67974	0.138676	1.9	Up	0.0157054	0.0309154	AW539538	1430568_at	zinc finger CCCH type containing 13
3.62215	0.173095	4.54707	0.064011	1.9	Up	0.00911454	0.0255132	AB030038	1448445_at	acid phosphatase 6, lysophosphatidic
6.03748	0.13146	6.96042	0.05709	1.9	Up	0.00485947	0.0209161	BB667153	1442886_at	ESTs
6.31424	0.039755	7.237	0.174347	1.9	Up	0.026856	0.0410331	AA266367	1436419_a_at	RIKEN cDNA 1700097N02 gene
6.96036	0.03564	7.88306	0.129295	1.9	Up	0.0120777	0.0278779	BC013542	1417689_a_at	PDZK1 interacting protein 1
4.32165	0.053205	5.24403	0.073967	1.9	Up	0.00297151	0.0197905	BC026668	1424517_at	coiled-coil domain containing 12
5.79514	0.05687	6.71603	0.094468	1.89	Up	0.00567346	0.021826	BC021523	1452151_at	GRAM domain containing 4
10.8271	0.01395	11.7473	0.059401	1.89	Up	0.00127929	0.0175326	NM_007840	1419653_a_at	DEAD (Asp-Glu-Ala-Asp) box polypeptide 5
9.70486	0.029	10.622	0.117803	1.89	Up	0.00940124	0.0258206	NM_008303	1422579_at	heat shock protein 1 (chaperonin 10)
8.29126	0.019385	9.20698	0.039009	1.89	Up	0.00040821	0.0174224	AK007802	1430020_x_at	heterogeneous nuclear ribonucleoprotein A1
4.90954	0.02741	5.82519	0.083107	1.89	Up	0.00355933	0.0198733	AK013104	1431645_a_at	guanosine diphosphate (GDP) dissociation inhibitor 2
4.25162	0.192245	5.16595	0.140217	1.88	Up	0.0287461	0.0428509	BI248938	1418824_at	ADP-ribosylation factor 6
5.44215	0.169495	6.35349	0.062026	1.88	Up	0.00887981	0.0255132	BB484264	1430575_a_at	tripeptidyl peptidase II
4.3366	0.21103	5.24782	0.018702	1.88	Up	0.010572	0.0263128	BG918100	1437650_at	hypothetical protein C730026J16
9.43136	0.009525	10.3411	0.063285	1.88	Up	0.00156961	0.0175598	BC024663	1424109_a_at	glyoxalase 1
6.16249	0.055705	7.07026	0.071855	1.88	Up	0.00296067	0.0197905	BM233125	1434511_at	phosphorylase kinase beta
4.42182	0.09719	5.32767	0.158739	1.87	Up	0.0251431	0.0395277	NM_008413	1421065_at	Janus kinase 2
10.1633	0.0071	11.0682	0.044673	1.87	Up	0.000569728	0.0174224	BE989104	1422693_a_at	SUB1 homolog (S. cerevisiae)
5.0386	0.04626	5.94284	0.038879	1.87	Up	0.000662704	0.0174224	BB315561	1436308_at	zinc finger protein 292
7.00974	0.221245	7.91291	0.066348	1.87	Up	0.0166321	0.0316937	AW049660	1436364_x_at	nuclear factor I/X
5.23363	0.148525	6.13646	0.070055	1.87	Up	0.00802309	0.0246695	AV229054	1434403_at	sprouty-related, EVH1 domain containing 2
4.4686	0.20722	5.37108	0.02392	1.87	Up	0.0105533	0.0263128	BE996469	1434515_at	nuclear receptor coactivator 1
4.63722	0.06318	5.53941	0.185012	1.87	Up	0.0341381	0.0477763	AK014829	1431827_a_at	tousled-like kinase 2 (Arabidopsis)
7.62584	0.007755	8.52771	0.121889	1.87	Up	0.0105647	0.0263128	BC002306	1424473_at	polymerase (RNA) II (DNA directed) polypeptide H
2.96715	0.13539	3.86873	0.163198	1.87	Up	0.0307461	0.0444316	BM238259	1448965_at	INO80 homolog (S. cerevisiae)
7.5385	0.054255	8.43822	0.055788	1.87	Up	0.00165595	0.0175598	BM235514	1430697_at	Alport syndrome, mental retardation, midface hypoplasia and elliptocytosis chromosomal region gene 1 homolog (human)
7.42891	0.076175	8.32582	0.111307	1.86	Up	0.0101743	0.026209	BC010403	1425869_a_at	presenilin 2
10.4716	0.01535	11.3684	0.072229	1.86	Up	0.00243844	0.0188476	BB071632	1430536_a_at	enhancer of rudimentary homolog (Drosophila)
4.43736	0.040425	5.3341	0.087467	1.86	Up	0.00459884	0.0206567	AK002271	1423049_a_at	tropomyosin 1, alpha
7.42319	0.104685	8.31959	0.092392	1.86	Up	0.00811945	0.0248915	BE692399	1452997_at	RIKEN cDNA 6820431F20 gene
8.49167	0.0054	9.38678	0.039464	1.86	Up	0.000405676	0.0174224	BI143942	1426584_a_at	sorbitol dehydrogenase
6.54906	0.07345	7.44377	0.04902	1.86	Up	0.00174886	0.0175598	BM246184	1437105_at	lysine (K)-specific demethylase 5A
9.28071	0.10837	10.1746	0.06836	1.86	Up	0.00496523	0.0210212	NM_024220	1416366_at	NADH dehydrogenase (ubiquinone) 1, subcomplex unknown, 2
8.98782	0.06387	9.88133	0.160724	1.86	Up	0.024676	0.0391516	BE981338	1416462_at	cell cycle associated protein 1
5.6693	0.26996	6.56147	0.038713	1.86	Up	0.0230956	0.0374554	BB428484	1434569_at	GrpE-like 1, mitochondrial
4.3071	0.20818	5.19768	0.05797	1.85	Up	0.0140441	0.0296685	BC021419	1424526_a_at	TDP-glucose 4,6-dehydratase
5.13669	0.259155	6.02708	0.074566	1.85	Up	0.0258235	0.040189	BC013529	1424025_at	cDNA sequence BC013529
8.73441	0.09448	9.62408	0.050002	1.85	Up	0.00262107	0.0193038	BC025155	1448589_at	NADH dehydrogenase (ubiquinone) 1 beta subcomplex, 5
10.8188	0.0075	11.7084	0.038935	1.85	Up	0.000400609	0.0174224	BE133749	1455504_a_at	makorin, ring finger protein, 1
5.62042	0.150835	6.50986	0.102238	1.85	Up	0.014344	0.0299272	NM_030247	1449113_at	GC-rich promoter binding protein 1-like 1
9.84304	0.024205	10.731	0.045849	1.85	Up	0.000733468	0.0174224	NM_008410	1418000_a_at	integral membrane protein 2B
10.7698	0.04995	11.6576	0.054579	1.85	Up	0.00154955	0.0175598	BG060909	1415822_at	stearoyl-Coenzyme A desaturase 2
6.56576	0.134715	7.45363	0.041573	1.85	Up	0.00438878	0.0205921	BF682223	1435133_at	UDP-glucose ceramide glucosyltransferase
6.14077	0.002225	7.02701	0.170018	1.85	Up	0.0273312	0.0415267	NM_007544	1417045_at	BH3 interacting domain death agonist
4.19064	0.008495	5.07488	0.087171	1.85	Up	0.00431383	0.0205921	AW989410	1417190_at	nicotinamide phosphoribosyltransferase
9.61824	0.055025	10.5024	0.050783	1.85	Up	0.00143591	0.0175598	AK007802	1430019_a_at	predicted gene, EG434858 /// predicted gene, ENSMUSG00000058922 /// heterogeneous nuclear ribonucleoprotein A1
6.59769	0.011855	7.48151	0.088133	1.85	Up	0.00447723	0.0205921	AW556558	1455500_at	ring finger protein 213
5.51981	0.10203	6.40357	0.093114	1.85	Up	0.00840415	0.0249944	BM123721	1426863_at	RNA binding motif protein, X chromosome
5.98078	0.21979	6.8619	0.11508	1.84	Up	0.028301	0.0424263	AA266367	1455692_x_at	RIKEN cDNA 1700097N02 gene
4.4533	0.06325	5.33404	0.126669	1.84	Up	0.0140032	0.0296424	BB441213	1443167_at	ESTs, Weakly similar to TYROSINE-PROTEIN KINASE JAK3 (M.musculus)
4.63486	0.134175	5.51542	0.047395	1.84	Up	0.00489095	0.0209161	NM_011656	1416689_at	tuftelin 1
8.7202	0.075855	9.60043	0.111653	1.84	Up	0.0107872	0.0266517	BF228203	1450849_at	heterogeneous nuclear ribonucleoprotein U
4.4267	0.0296	5.30552	0.15544	1.84	Up	0.0223944	0.0368501	BB485280	1457178_at	ESTs
6.69357	0.01015	7.57203	0.092598	1.84	Up	0.00523791	0.0214351	NM_026503	1418327_at	RIKEN cDNA 1110058L19 gene
6.0531	0.01543	6.93117	0.027618	1.84	Up	0.000170174	0.0174224	NM_026768	1416984_at	mitochondrial ribosomal protein S18A
10.4002	0.00985	11.2767	0.170748	1.84	Up	0.0284826	0.0425849	BC004017	1427404_x_at	predicted gene, EG103324 /// predicted gene, EG433182 /// enolase 1, alpha non-neuron /// similar to enolase 1, alpha non-neuron
6.62888	0.03036	7.50499	0.12675	1.84	Up	0.0130854	0.0285977	AW541802	1436950_at	v-crk sarcoma virus CT10 oncogene homolog (avian)-like
5.14411	0.01934	6.01901	0.135505	1.83	Up	0.0155249	0.0309008	AK019177	1421816_at	similar to Glutathione reductase, mitochondrial precursor (GR) (GRase)
7.9242	0.09922	8.79839	0.062798	1.83	Up	0.00412664	0.0205921	NM_010887	1448959_at	NADH dehydrogenase (ubiquinone) Fe-S protein 4
8.24013	0.212665	9.11412	0.078544	1.83	Up	0.018814	0.0335454	AV027921	1416102_at	tyrosine 3-monooxygenase/tryptophan 5-monooxygenase activation protein, zeta polypeptide
5.52299	0.00404	6.39664	0.111627	1.83	Up	0.00901218	0.0255132	BG294295	1437532_at	ring finger protein 216
9.33107	0.137205	10.204	0.121761	1.83	Up	0.0187048	0.0334227	NM_008920	1422873_at	proteoglycan 2, bone marrow
6.56231	0.075105	7.43439	0.047688	1.83	Up	0.00185474	0.0176971	BM199125	1426631_at	hypothetical protein LOC100047009 /// pseudouridylate synthase 7 homolog (S. cerevisiae)
4.42332	0.02602	5.29483	0.095982	1.83	Up	0.0061135	0.0222971	AK006602	1432094_a_at	coiled-coil domain containing 132
6.45831	0.049645	7.3292	0.048667	1.83	Up	0.00126239	0.0175326	BM202586	1433664_at	ubiquitin-conjugating enzyme E2Q (putative) 2
4.71792	0.09043	5.58851	0.057452	1.83	Up	0.00321047	0.0198733	BB442939	1434675_at	zinc finger protein 763
5.51912	0.046985	6.38959	0.064577	1.83	Up	0.00237944	0.0188232	NM_019489	1450657_at	peptidylprolyl isomerase E (cyclophilin E)
4.91829	0.27735	5.7887	0.076024	1.83	Up	0.0319266	0.0457452	BE634960	1427301_at	CD48 antigen
5.68837	0.044965	6.55839	0.14985	1.83	Up	0.0213544	0.0358032	BI150812	1443882_at	ESTs, Weakly similar to TYROSINE-PROTEIN KINASE JAK3 (M.musculus)
9.56501	0.01699	10.4344	0.074324	1.83	Up	0.00291206	0.0197905	NM_009279	1448524_s_at	signal sequence receptor, delta
3.78411	0.051895	4.65232	0.112678	1.83	Up	0.0103584	0.026209	BC024894	1460643_at	elongation factor RNA polymerase II
8.56465	0.14176	9.43268	0.096935	1.83	Up	0.0131109	0.0286164	X14607	1427747_a_at	lipocalin 2
7.59867	0.11779	8.46552	0.094004	1.82	Up	0.0102621	0.026209	BQ174527	1435521_at	Musashi homolog 2 (Drosophila)
8.75285	0.097115	9.61943	0.124002	1.82	Up	0.0159763	0.0311576	BG066534	1452364_at	suppressor of zeste 12 homolog (Drosophila)
6.27493	0.19967	7.14048	0.07883	1.82	Up	0.0172007	0.0319812	NM_019989	1421871_at	SH3-binding domain glutamic acid-rich protein like
7.73387	0.01207	8.59935	0.090409	1.82	Up	0.00511763	0.0213272	BM942773	1428876_at	signal recognition particle 72
6.40986	0.1424	7.27502	0.115275	1.82	Up	0.0178781	0.0326024	AK014891	1454036_a_at	ubiquitin specific peptidase 15
6.86576	0.05778	7.73074	0.084705	1.82	Up	0.0051851	0.0214351	BC016544	1425674_a_at	Ssu72 RNA polymerase II CTD phosphatase homolog (yeast)
7.12255	0.15023	7.98749	0.104986	1.82	Up	0.016089	0.0313048	AI510077	1428648_at	cullin associated and neddylation disassociated 1
10.3978	0.02805	11.2626	0.153898	1.82	Up	0.0227289	0.0371148	M25487	1452540_a_at	histone cluster 1, H2bc /// histone cluster 1, H2be /// histone cluster 1, H2bl /// histone cluster 1, H2bm /// histone cluster 1, H2bp /// similar to Hist1h2bj protein /// H2b histone family member /// predicted gene, OTTMUSG00000013203
7.05436	0.12964	7.91878	0.068085	1.82	Up	0.00702711	0.0237176	BB045401	1430535_at	TSC22 domain family, member 2
5.82224	0.04419	6.68621	0.122745	1.82	Up	0.0128527	0.0284046	BG064874	1428592_s_at	ubiquitin specific peptidase 38
4.98802	0.25415	5.85136	0.011718	1.82	Up	0.019972	0.0346142	NM_024226	1421116_a_at	reticulon 4
10.3259	0.1208	11.1887	0.12748	1.82	Up	0.0193189	0.0339717	BE981338	1416461_at	cell cycle associated protein 1
7.54366	0.005795	8.40604	0.036939	1.82	Up	0.000373366	0.0174224	AF353245	1451130_at	unconventional SNARE in the ER 1 homolog (S. cerevisiae)
3.55236	0.091525	4.41441	0.052473	1.82	Up	0.00292737	0.0197905	AK021042	1453263_at	MAK10 homolog, amino-acid N-acetyltransferase subunit, (S. cerevisiae)
4.66108	0.10404	5.5231	0.065516	1.82	Up	0.00488806	0.0209161	NM_010881	1418594_a_at	nuclear receptor coactivator 1
6.31318	0.214165	7.17453	0.090333	1.82	Up	0.0223406	0.0367976	C77509	1417183_at	DnaJ (Hsp40) homolog, subfamily A, member 2
3.82286	0.04627	4.68393	0.04918	1.82	Up	0.00127068	0.0175326	BI112766	1453740_a_at	cyclin L2
6.35558	0.1931	7.21642	0.128853	1.82	Up	0.0296543	0.0436875	BM119247	1434554_at	tripartite motif-containing 37
8.80335	0.141665	9.66388	0.043697	1.82	Up	0.00554816	0.0216404	NM_011317	1418629_a_at	KH domain containing, RNA binding, signal transduction associated 1
7.84734	0.10345	8.70771	0.052711	1.82	Up	0.00358107	0.0198733	BE853265	1423459_at	COP9 (constitutive photomorphogenic) homolog, subunit 2 (Arabidopsis thaliana)
6.23158	0.072775	7.09103	0.123792	1.81	Up	0.0146374	0.0301316	BQ176512	1434408_at	ataxin 3
3.14873	0.14636	4.00812	0.15958	1.81	Up	0.0346001	0.0483026	NM_007807	1422978_at	cytochrome b-245, beta polypeptide
6.24329	0.173365	7.10206	0.151347	1.81	Up	0.0350973	0.0488348	AY007382	1452026_a_at	phospholipase A2, group XIIA
6.16024	0.016235	7.01901	0.098653	1.81	Up	0.00674767	0.0233947	NM_016894	1417481_at	receptor (calcitonin) activity modifying protein 1
5.96983	0.13082	6.82762	0.057403	1.81	Up	0.00597653	0.0221341	BG067445	1426796_at	karyopherin (importin) alpha 6
4.46253	0.12257	5.32022	0.020403	1.81	Up	0.00287641	0.0197905	BI654600	1431074_a_at	phosphatidylinositol transfer protein, cytoplasmic 1
4.71399	0.01947	5.57043	0.055273	1.81	Up	0.00132101	0.0175326	AK005101	1424685_at	exosome component 4
3.7385	0.02569	4.59439	0.063328	1.81	Up	0.00201242	0.0181333	BB547620	1460541_at	solute carrier family 7 (cationic amino acid transporter, y+ system), member 6
7.8403	0.040175	8.69619	0.0884	1.81	Up	0.00540497	0.0214847	AF106620	1426256_at	translocase of inner mitochondrial membrane 17a
7.11336	0.053045	7.96894	0.072062	1.81	Up	0.00346216	0.0198733	BC005490	1427442_a_at	amyloid beta (A4) precursor protein
5.24765	0.10869	6.10308	0.084948	1.81	Up	0.00817483	0.0248915	BI465650	1458296_at	ESTs
5.00626	0.038995	5.86117	0.141802	1.81	Up	0.0191746	0.033767	NM_007976	1418907_at	coagulation factor V
6.88671	0.098285	7.74133	0.051047	1.81	Up	0.00322526	0.0198733	NM_008395	1415769_at	itchy, E3 ubiquitin protein ligase
7.80759	0.12981	8.66098	0.087167	1.81	Up	0.0104479	0.0263128	BI328541	1418427_at	kinesin family member 5B
4.3792	0.135255	5.23231	0.13501	1.81	Up	0.024067	0.0386038	NM_019930	1422736_at	similar to B cell antigen receptor Ig beta associated protein 1 /// RAN binding protein 9
9.64825	0.07204	10.501	0.080162	1.81	Up	0.00527898	0.0214847	BF715219	1449289_a_at	beta-2 microglobulin
6.69702	0.083525	7.54954	0.097964	1.81	Up	0.0090677	0.0255132	BG069735	1434267_at	NIMA (never in mitosis gene a)-related expressed kinase 1
4.57737	0.055235	5.42927	0.124638	1.8	Up	0.0143509	0.0299272	BB202204	1440315_at	muscleblind-like 1 (Drosophila)
6.62906	0.22006	7.48086	0.116442	1.8	Up	0.0313928	0.0452496	AK010892	1425053_at	isochorismatase domain containing 1
8.34868	0.03393	9.19838	0.129597	1.8	Up	0.0152115	0.0306962	NM_025440	1448869_a_at	mitochondrial ribosomal protein S16
6.15305	0.03536	7.00159	0.062903	1.8	Up	0.00216709	0.0185345	AK010382	1428307_at	zinc finger, DHHC domain containing 13
7.14849	0.076035	7.99547	0.069095	1.8	Up	0.00405547	0.0205921	BG342407	1455128_x_at	trinucleotide repeat containing 6a
4.54542	0.059205	5.39198	0.089839	1.8	Up	0.00644368	0.0229547	BB494594	1437202_at	myb-like, SWIRM and MPN domains 1
7.49922	0.030835	8.34553	0.068474	1.8	Up	0.00266027	0.0194893	BC024394	1451120_at	polymerase (RNA) I polypeptide D
3.89332	0.188495	4.73956	0.117958	1.8	Up	0.026517	0.0407576	BB154130	1457793_a_at	Wolf-Hirschhorn syndrome candidate 1-like 1 (human)
4.14196	0.191665	4.9874	0.126338	1.8	Up	0.0299347	0.0438296	BM243710	1455759_a_at	ankyrin repeat and KH domain containing 1 /// eukaryotic translation initiation factor 4E binding protein 3
6.46831	0.14787	7.31375	0.046263	1.8	Up	0.00665784	0.0232317	BE685959	1436164_at	solute carrier family 30 (zinc transporter), member 1
12.3965	0.0508	13.2396	0.069888	1.79	Up	0.0032875	0.0198733	NM_009438	1417608_a_at	ribosomal protein L13A
4.97018	0.02617	5.81279	0.162609	1.79	Up	0.0280713	0.0422322	AK009297	1453554_a_at	WD repeat domain 33
5.47645	0.015465	6.31895	0.160056	1.79	Up	0.0267456	0.0409693	AI385532	1460302_at	thrombospondin 1
6.33019	0.077665	7.17231	0.112084	1.79	Up	0.0124263	0.0280645	BF166756	1450895_a_at	RIKEN cDNA 1810020G14 gene
6.96014	0.21204	7.80092	0.023904	1.79	Up	0.013664	0.0292923	AI647805	1423159_at	dihydrolipoamide dehydrogenase
7.49592	0.01292	8.33468	0.116426	1.79	Up	0.011426	0.0272318	BI078449	1450907_at	signal peptidase complex subunit 2 homolog (S. cerevisiae)
6.40592	0.03511	7.24412	0.029868	1.79	Up	0.000374816	0.0174224	BE915338	1452154_at	isoleucine-tRNA synthetase
5.26724	0.086735	6.10241	0.124122	1.78	Up	0.0168859	0.031849	NM_022313	1420520_x_at	Era (G-protein)-like 1 (E. coli)
7.6474	0.04033	8.48242	0.119334	1.78	Up	0.0129754	0.0285053	D50523	1415708_at	taurine upregulated gene 1
7.22907	0.031615	8.06361	0.058297	1.78	Up	0.00180287	0.0175598	BF531162	1454888_at	prefoldin 4
7.49207	0.03947	8.32555	0.095445	1.78	Up	0.00714403	0.0237977	D13695	1425145_at	interleukin 1 receptor-like 1
4.48282	0.09415	5.31598	0.122309	1.78	Up	0.0169973	0.0319165	BM234652	1419030_at	ERO1-like (S. cerevisiae)
7.69075	0.17606	8.52367	0.095004	1.78	Up	0.0188977	0.0335723	BG976607	1454904_at	X-linked myotubular myopathy gene 1
5.57505	0.013615	6.40715	0.080561	1.78	Up	0.00413182	0.0205921	AK006817	1432029_a_at	similar to SMAP1 /// stromal membrane-associated protein 1
5.1985	0.06578	6.03001	0.049661	1.78	Up	0.00195041	0.0179389	NM_026268	1415834_at	dual specificity phosphatase 6
3.69179	0.00644	4.52245	0.081871	1.78	Up	0.00430422	0.0205921	NM_023737	1448382_at	enoyl-Coenzyme A, hydratase/3-hydroxyacyl Coenzyme A dehydrogenase
4.28718	0.070165	5.11622	0.097896	1.78	Up	0.00901097	0.0255132	BG065425	1434568_at	ESTs
5.84316	0.014635	6.67092	0.075904	1.77	Up	0.00354497	0.0198733	AW045964	1429261_at	RIKEN cDNA 2210411K11 gene
5.95155	0.00375	6.7788	0.037317	1.77	Up	0.000432452	0.0174224	AI549850	1453283_at	phosphoglucomutase 1
5.17868	0.11825	6.00588	0.098214	1.77	Up	0.012728	0.0283263	BG075606	1457480_at	ESTs
5.39656	0.107495	6.22247	0.031898	1.77	Up	0.00274371	0.0195896	BB081608	1439572_at	ESTs, Weakly similar to S59856 collagen alpha 1(III) chain precursor - mouse (M.musculus)
5.0411	0.024815	5.86688	0.048942	1.77	Up	0.00109247	0.0175326	BM208224	1426670_at	agrin
5.553	0.03652	6.37748	0.095673	1.77	Up	0.0073341	0.0238833	NM_011917	1450777_at	5-3 exoribonuclease 2
9.48801	0.09744	10.3118	0.022857	1.77	Up	0.00184047	0.0176971	BC017619	1424185_a_at	mortality factor 4 like 1
11.5167	0.0209	12.3403	0.087039	1.77	Up	0.00539189	0.0214847	NM_013507	1415863_at	eukaryotic translation initiation factor 4, gamma 2
4.51518	0.11665	5.33832	0.04751	1.77	Up	0.00449145	0.0205921	BI133445	1439251_at	predicted gene, 100042616
6.06532	0.186535	6.88783	0.02135	1.77	Up	0.0101848	0.026209	U58888	1452246_at	osteoclast stimulating factor 1
9.62206	0.102205	10.4433	0.115515	1.77	Up	0.0162285	0.0314889	BG094946	1453473_a_at	dynein light chain Tctex-type 1 /// dynein light chain Tctex-type 1D /// predicted gene, ENSMUSG00000056252
5.28786	0.123695	6.10858	0.047178	1.77	Up	0.00505018	0.0211794	NM_015763	1418288_at	lipin 1
5.08478	0.0548	5.90525	0.094663	1.77	Up	0.00783976	0.0246455	BB201882	1443353_at	ESTs, Weakly similar to TYROSINE-PROTEIN KINASE JAK3 (M.musculus)
8.68078	0.12202	9.50113	0.138165	1.77	Up	0.0262962	0.0405039	NM_026911	1416220_at	signal peptidase complex subunit 1 homolog (S. cerevisiae)
7.84025	0.021585	8.66049	0.148132	1.77	Up	0.0235157	0.0379176	AK008394	1431506_s_at	peptidyl prolyl isomerase H
9.25697	0.01643	10.0766	0.082933	1.76	Up	0.0047171	0.0207391	NM_015751	1416015_s_at	ATP-binding cassette, sub-family E (OABP), member 1
7.33483	0.162745	8.15413	0.053943	1.76	Up	0.00992108	0.0261497	BG073177	1424134_at	ring finger and SPRY domain containing 1
5.89052	0.08111	6.70913	0.084146	1.76	Up	0.00712762	0.0237977	BM247617	1460736_at	biorientation of chromosomes in cell division 1-like
5.70664	0.05823	6.5249	0.072928	1.76	Up	0.00423885	0.0205921	AK010380	1453260_a_at	protein phosphatase 2 (formerly 2A), regulatory subunit B (PR 52), alpha isoform
9.49044	0.048575	10.3086	0.016744	1.76	Up	0.000299027	0.0174224	AW212917	1423130_a_at	splicing factor, arginine/serine-rich 5 (SRp40, HRS)
4.20699	0.114965	5.02517	0.121492	1.76	Up	0.0195657	0.0341993	AF189817	1460341_at	pleckstrin homology domain containing, family B (evectins) member 2
5.69491	0.197965	6.51252	0.048097	1.76	Up	0.0145203	0.0301315	NM_133865	1448520_at	DNA cross-link repair 1B, PSO2 homolog (S. cerevisiae)
6.92544	0.062915	7.74271	0.054025	1.76	Up	0.00230996	0.0185376	BI102231	1423058_at	capping protein (actin filament) muscle Z-line, alpha 2
8.21953	0.044475	9.0364	0.111201	1.76	Up	0.0115684	0.027416	BB498793	1439189_at	folliculin interacting protein 2
4.95915	0.07681	5.77473	0.103073	1.76	Up	0.0110835	0.0268708	NM_133999	1419577_at	FIG4 homolog (S. cerevisiae)
6.48238	0.045115	7.2977	0.099477	1.76	Up	0.00868306	0.025401	NM_009389	1419655_at	transducin-like enhancer of split 3, homolog of Drosophila E(spl)
5.95277	0.192245	6.76784	0.078554	1.76	Up	0.0188332	0.0335454	AK004793	1429535_at	armadillo repeat containing 8
5.76093	0.199595	6.57567	0.08613	1.76	Up	0.0219404	0.0362465	NM_030750	1420821_at	sphingosine-1-phosphate phosphatase 1
11.9189	0.2218	12.7336	0.058891	1.76	Up	0.0207713	0.0353889	BI456571	1433689_s_at	ribosomal protein S9
7.23456	0.02309	8.04881	0.141929	1.76	Up	0.0214435	0.0358357	BB283759	1419037_at	casein kinase 2, alpha 1 polypeptide
8.87553	0.01971	9.68956	0.128941	1.76	Up	0.0165309	0.0316879	AJ271833	1426382_at	protein phosphatase 1B, magnesium dependent, beta isoform
3.91338	0.11987	4.72642	0.065495	1.76	Up	0.00705194	0.0237176	BB044772	1437873_at	zinc finger protein 799
7.14587	0.07444	7.95813	0.057544	1.76	Up	0.00313278	0.0198733	NM_009105	1419259_at	Ras suppressor protein 1
6.574	0.06897	7.38481	0.023569	1.75	Up	0.000865016	0.0174224	BB446952	1452982_at	insulin-like growth factor I receptor
3.95747	0.007855	4.76802	0.0583	1.75	Up	0.00172751	0.0175598	BB246540	1452062_at	phosphoribosyl pyrophosphate synthetase-associated protein 2
7.8296	0.083515	8.63992	0.030676	1.75	Up	0.00161613	0.0175598	AW412441	1423382_a_at	heterogeneous nuclear ribonucleoprotein F /// predicted gene, OTTMUSG00000004294
4.60217	0.003335	5.41226	0.144732	1.75	Up	0.0226438	0.0371026	AK009502	1431708_a_at	cytotoxic granule-associated RNA binding protein 1
7.33673	0.01008	8.14622	0.135564	1.75	Up	0.0190756	0.0336921	BI653492	1422845_at	calnexin
2.40853	0.08598	3.21797	0.16356	1.75	Up	0.0350451	0.0488024	AW124885	1444034_at	ESTs
3.08883	0.18634	3.89682	0.027873	1.75	Up	0.0110755	0.0268708	AK005831	1429937_at	UTP23, small subunit (SSU) processome component, homolog (yeast)
4.86111	0.052125	5.66799	0.119806	1.75	Up	0.0148998	0.0303137	AK017223	1428663_at	sphingomyelin synthase 2
6.74537	0.1212	7.55186	0.066585	1.75	Up	0.00750073	0.024028	NM_019698	1415836_at	aldehyde dehydrogenase 18 family, member A1
5.81749	0.17727	6.62386	0.099439	1.75	Up	0.0220687	0.0363853	BM249415	1435002_at	zinc finger protein 507
7.21784	0.20826	8.0236	0.086531	1.75	Up	0.0244282	0.038795	BG066777	1426556_at	suppressor of hairy wing homolog 4 (Drosophila)
5.12964	0.17274	5.93449	0.075256	1.75	Up	0.0154781	0.0309008	BM114815	1435437_at	SET domain containing (lysine methyltransferase) 7
6.00271	0.01575	6.8072	0.127447	1.75	Up	0.0164766	0.0316879	AK007904	1430127_a_at	cyclin D2
9.41534	0.07825	10.2166	0.05834	1.74	Up	0.00352489	0.0198733	BI659446	1428537_at	casein kinase 1, alpha 1
6.20817	0.10614	7.00906	0.021297	1.74	Up	0.00242618	0.0188476	NM_054082	1421402_at	metastasis associated 3
7.22754	0.04857	8.0283	0.073681	1.74	Up	0.00427793	0.0205921	NM_025284	1417219_s_at	thymosin, beta 10
6.77243	0.04396	7.57317	0.101191	1.74	Up	0.00951462	0.025942	AV367559	1417478_a_at	protein phosphatase 2, regulatory subunit B, gamma
10.7901	0.04985	11.5903	0.156893	1.74	Up	0.0301972	0.0439399	NM_010798	1416335_at	macrophage migration inhibitory factor
7.5121	0.01856	8.31164	0.112255	1.74	Up	0.0118769	0.0277339	BQ174458	1452690_at	KH-type splicing regulatory protein
6.40385	0.1237	7.2031	0.108458	1.74	Up	0.01753	0.0321416	BF322051	1429375_at	anaphase promoting complex subunit 10
7.34563	0.056535	8.14465	0.073026	1.74	Up	0.00448879	0.0205921	BC022119	1424015_at	DENN/MADD domain containing 5A
5.09561	0.07377	5.89395	0.041337	1.74	Up	0.00188706	0.0178635	AV141095	1454723_at	RIKEN cDNA 1110033M05 gene
6.52067	0.003085	7.3189	0.051074	1.74	Up	0.0012153	0.0175326	AI931488	1428423_at	polycomb group ring finger 3
5.5765	0.01431	6.3747	0.096042	1.74	Up	0.0076795	0.0242776	AK002276	1428380_at	RIKEN cDNA 0610007C21 gene
5.47933	0.280415	6.27565	0.018229	1.74	Up	0.0323096	0.0460589	BB210424	1449053_s_at	component of oligomeric golgi complex 1
5.50366	0.160945	6.29993	0.133547	1.74	Up	0.0321997	0.0459801	BB318743	1435822_at	RIKEN cDNA D830012I24 gene
4.95927	0.061955	5.75479	0.074594	1.74	Up	0.00500873	0.0211159	AV297071	1415957_a_at	ribosomal RNA processing 1 homolog (S. cerevisiae)
5.16512	0.146755	5.95922	0.040529	1.73	Up	0.00723847	0.0238219	BC020019	1425485_at	myotubularin related protein 6
6.06543	0.020885	6.8592	0.037711	1.73	Up	0.000580157	0.0174224	AV326938	1434010_at	family with sequence similarity 117, member B
7.82266	0.0482	8.61603	0.045145	1.73	Up	0.00138014	0.0175598	AV288141	1460456_at	non-protein coding RNA 117
5.3903	0.073115	6.18346	0.086243	1.73	Up	0.00773215	0.0243983	BQ176612	1450937_at	lin-7 homolog C (C. elegans)
6.11395	0.053275	6.90539	0.086763	1.73	Up	0.00690156	0.0236102	AV246911	1434479_at	collagen, type V, alpha 1
7.20793	0.168835	7.99863	0.035167	1.73	Up	0.00967328	0.025996	AK010745	1429048_at	biogenesis of lysosome-related organelles complex-1, subunit 2
5.7866	0.01102	6.57633	0.041576	1.73	Up	0.000704809	0.0174224	AV325174	1417699_at	general transcription factor IIF, polypeptide 1
6.12375	0.09966	6.9133	0.079579	1.73	Up	0.00834738	0.0249777	BB385581	1455886_at	Casitas B-lineage lymphoma /// similar to Casitas B-lineage lymphoma
8.34279	0.17488	9.13218	0.03255	1.73	Up	0.010379	0.0262197	AK013063	1460519_a_at	methyltransferase like 5
5.37353	0.01457	6.16074	0.087453	1.73	Up	0.0061342	0.0223038	BM206793	1451622_at	LMBR1 domain containing 1
8.79287	0.092905	9.57847	0.05501	1.72	Up	0.00419646	0.0205921	NM_016682	1416280_at	ubiquitin-like modifier activating enzyme 2
8.05142	0.020135	8.83549	0.121584	1.72	Up	0.0156259	0.0309008	BC002055	1416695_at	translocator protein
7.83189	0.02764	8.61555	0.08984	1.72	Up	0.0069225	0.0236102	AW741459	1426378_at	eukaryotic translation initiation factor 4B
6.93828	0.050465	7.72186	0.082706	1.72	Up	0.00618182	0.0223289	NM_025421	1450095_a_at	acylphosphatase 1, erythrocyte (common) type
5.31381	0.029175	6.09733	0.150457	1.72	Up	0.0278487	0.0420476	AK002776	1426467_s_at	RIKEN cDNA 0610037L13 gene
5.30396	0.069145	6.0869	0.034137	1.72	Up	0.00139499	0.0175598	BI247584	1423418_at	farnesyl diphosphate synthetase
4.82259	0.073395	5.60478	0.136758	1.72	Up	0.0241441	0.0386038	BM937727	1435931_at	ESTs
7.65062	0.102725	8.43226	0.070603	1.72	Up	0.00718471	0.0237977	AF022957	1450407_a_at	acidic (leucine-rich) nuclear phosphoprotein 32 family, member A
6.70761	0.08666	7.48845	0.03687	1.72	Up	0.00230479	0.0185376	BF608645	1427441_a_at	succinate-Coenzyme A ligase, GDP-forming, beta subunit
5.01166	0.108735	5.7924	0.09277	1.72	Up	0.0124551	0.0280645	AK018207	1429253_at	zinc finger, MYM-type 4
6.18497	0.202855	6.96497	0.088031	1.72	Up	0.0258546	0.040189	NM_013820	1422612_at	hexokinase 2
6.72356	0.03022	7.50334	0.118432	1.72	Up	0.0150134	0.0304058	NM_019744	1450006_at	predicted gene, EG627557 /// nuclear receptor coactivator 4
5.99573	0.125885	6.77494	0.11115	1.72	Up	0.0199509	0.0346142	NM_009086	1416126_at	polymerase (RNA) I polypeptide B
5.13833	0.01003	5.9174	0.083202	1.72	Up	0.00544474	0.0214847	AV340862	1454732_at	microtubule-associated protein 1S
5.58921	0.00844	6.36813	0.046599	1.72	Up	0.0010107	0.0175326	BB379166	1457039_at	cat eye syndrome chromosome region, candidate 2 homolog (human)
5.61285	0.094315	6.39073	0.058043	1.71	Up	0.00477986	0.0207391	BM245432	1434081_at	adaptor protein complex AP-1, gamma 1 subunit
8.11114	0.00635	8.88885	0.115483	1.71	Up	0.0137178	0.0293331	NM_025591	1417075_at	RIKEN cDNA 2010309E21 gene
6.38774	0.02057	7.16512	0.048367	1.71	Up	0.00121768	0.0175326	BB129992	1420890_at	holocytochrome c synthetase
8.83419	0.05603	9.61155	0.119082	1.71	Up	0.0164528	0.0316879	BG066534	1427253_s_at	suppressor of zeste 12 homolog (Drosophila)
5.57819	0.20527	6.35461	0.047087	1.71	Up	0.0180533	0.0328154	BM239842	1423298_at	adducin 3 (gamma)
6.66034	0.15033	7.43579	0.08768	1.71	Up	0.0165545	0.0316879	BB705689	1455665_at	similar to CG32369-PB, isoform B /// LON peptidase N-terminal domain and ring finger 1
7.59971	0.03803	8.37373	0.017619	1.71	Up	0.000226496	0.0174224	BC018228	1416837_at	BCL2-associated X protein
5.18558	0.08009	5.95918	0.085283	1.71	Up	0.0085437	0.0252121	BB612598	1453727_at	ESF1, nucleolar pre-rRNA processing protein, homolog (S. cerevisiae)
7.6497	0.103055	8.42326	0.097647	1.71	Up	0.0135275	0.0290739	BI965039	1428845_at	BCL2-associated transcription factor 1
5.0606	0.199335	5.83392	0.0763	1.71	Up	0.0226027	0.0371005	BF020879	1416201_at	v-crk sarcoma virus CT10 oncogene homolog (avian)
5.29134	0.1052	6.0641	0.103084	1.71	Up	0.0153685	0.0308267	BB246410	1437082_at	A kinase (PRKA) anchor protein (yotiao) 9
4.65188	0.02977	5.42374	0.10123	1.71	Up	0.0100874	0.0261497	BB667201	1454980_at	expressed sequence AU018056
4.31883	0.077695	5.08993	0.127346	1.71	Up	0.0214495	0.0358357	BF662057	1442141_at	cDNA sequence BC028454
10.4398	0.0483	11.2109	0.072634	1.71	Up	0.00459243	0.0206567	BB404920	1445597_s_at	phospholipase A2, group XVI
6.63812	0.031285	7.40898	0.077564	1.71	Up	0.00491559	0.0209161	BG228787	1428908_at	RNA binding motif protein 25
5.39745	0.07649	6.1682	0.101595	1.71	Up	0.0125169	0.0280645	BB350365	1437102_at	YTH domain family 1
7.04564	0.12304	7.81629	0.065466	1.71	Up	0.0085339	0.0252121	AW610650	1433827_at	ATPase, aminophospholipid transporter (APLT), class I, type 8A, member 1
4.91698	0.19331	5.68734	0.093534	1.71	Up	0.0262871	0.0405039	NM_010286	1420772_a_at	TSC22 domain family, member 3
4.68809	0.17386	5.45843	0.089557	1.71	Up	0.0212975	0.0357433	BB745947	1456599_at	nuclear transport factor 2-like export factor 2
7.64698	0.079965	8.41676	0.10278	1.71	Up	0.0131648	0.028697	BG869825	1433921_s_at	DPH3 homolog (KTI11, S. cerevisiae)
7.97321	0.048375	8.74275	0.099488	1.7	Up	0.0103561	0.026209	BE196832	1427334_s_at	RIKEN cDNA 2810474O19 gene
6.0872	0.103315	6.85516	0.06004	1.7	Up	0.00591655	0.0221341	BB028755	1426987_at	RIKEN cDNA 5430417L22 gene
4.19656	0.215055	4.96444	0.107127	1.7	Up	0.0360688	0.0496524	BB106004	1439912_at	RIKEN cDNA 9430098F02 gene
6.45694	0.1951	7.22378	0.047638	1.7	Up	0.016665	0.0316937	BG067887	1437298_at	WAS/WASL interacting protein family, member 2
5.28093	0.0294	6.0475	0.039925	1.7	Up	0.000843892	0.0174224	NM_010496	1422537_a_at	inhibitor of DNA binding 2
6.26207	0.22474	7.02847	0.098801	1.7	Up	0.0357402	0.0494254	BG797579	1434746_at	MAX gene associated
8.16994	0.0347	8.9355	0.100388	1.7	Up	0.0102345	0.026209	BM935796	1455655_a_at	TAR DNA binding protein
8.34135	0.004445	9.10687	0.036061	1.7	Up	0.000493154	0.0174224	NM_007874	1419398_a_at	receptor accessory protein 5
7.3827	0.141985	8.14769	0.091143	1.7	Up	0.016881	0.031849	BC021616	1423908_at	NADH dehydrogenase (ubiquinone) Fe-S protein 8
6.85945	0.073055	7.62407	0.040683	1.7	Up	0.00206322	0.0182975	AK011528	1415807_s_at	splicing factor, arginine/serine-rich 2 (SC-35)
5.79995	0.001285	6.56446	0.082573	1.7	Up	0.00558567	0.0217364	W34859	1434713_at	Smith-Magenis syndrome chromosome region, candidate 7-like (human)
4.96587	0.121445	5.72931	0.145686	1.7	Up	0.0353059	0.049044	BQ176847	1455320_at	expressed sequence AI480535
4.89531	0.16864	5.65804	0.046927	1.7	Up	0.0120338	0.0278529	BG064539	1433833_at	fibronectin type III domain containing 3B
4.76772	0.02583	5.53023	0.124475	1.7	Up	0.0181021	0.0328685	BB183385	1433632_at	interferon regulatory factor 2 binding protein 2
6.62106	0.020435	7.38215	0.098849	1.69	Up	0.00962005	0.025996	AV079268	1437087_at	RIKEN cDNA 2210408K08 gene
6.76313	0.01907	7.52417	0.08767	1.69	Up	0.00686614	0.0236102	BF147382	1423301_at	coatomer protein complex, subunit beta 1
9.57399	0.072145	10.3348	0.116383	1.69	Up	0.0175287	0.0321416	BB553912	1427296_at	family with sequence similarity 120, member A
7.73291	0.14716	8.49369	0.110914	1.69	Up	0.0243572	0.0387636	BF782285	1420626_at	general transcription factor IIIC, polypeptide 6, alpha
6.42126	0.12606	7.18194	0.115091	1.69	Up	0.0227577	0.0371206	AF502145	1427874_at	ring finger protein 114
11.6279	0.0858	12.387	0.029073	1.69	Up	0.00198688	0.0179995	NM_009077	1450372_a_at	ribosomal protein L18
9.67675	0.13085	10.4353	0.029692	1.69	Up	0.0054374	0.0214847	NM_013536	1416393_at	EMG1 nucleolar protein homolog (S. cerevisiae)
5.73942	0.063255	6.49773	0.046942	1.69	Up	0.00220763	0.0185345	AW911807	1435748_at	guanine deaminase
6.18082	0.03146	6.93901	0.093688	1.69	Up	0.00863362	0.0253215	AV072100	1423044_at	proline synthetase co-transcribed
7.91779	0.19493	8.67592	0.026082	1.69	Up	0.0147102	0.0301937	BC011343	1423829_at	family with sequence similarity 49, member B
5.23422	0.16278	5.99153	0.038518	1.69	Up	0.0103206	0.026209	BB832885	1435764_a_at	gem (nuclear organelle) associated protein 7
3.6785	0.106055	4.43533	0.066274	1.69	Up	0.00740384	0.0238833	BG074320	1454745_at	Rho GTPase activating protein 29
5.84701	0.09938	6.60255	0.151587	1.69	Up	0.0364847	0.0499095	AK009111	1428594_at	GTPase activating RANGAP domain-like 1
5.10933	0.128065	5.86447	0.09815	1.69	Up	0.017604	0.032207	AK011105	1430182_a_at	RIKEN cDNA 1700006J14 gene
7.15386	0.0773	7.90859	0.07806	1.69	Up	0.00738937	0.0238833	BB172698	1437679_a_at	glutaredoxin 2 (thioltransferase)
5.11456	0.000225	5.86808	0.04379	1.69	Up	0.000912778	0.0174224	AK015445	1431772_a_at	intersectin 2
6.07003	0.066945	6.82343	0.033103	1.69	Up	0.00142324	0.0175598	BC026742	1424496_at	RIKEN cDNA 5133401N09 gene
7.23978	0.1795	7.993	0.017699	1.69	Up	0.0115385	0.027416	BI692256	1454640_at	coiled-coil-helix-coiled-coil-helix domain containing 7
5.84419	0.00141	6.59679	0.035979	1.68	Up	0.000511785	0.0174224	BB811478	1423522_at	similar to Nucleoplasmin-3 /// nucleoplasmin 3 /// nucleoplasmin 3, pseudogene 1
7.0055	0.00192	7.75796	0.01898	1.68	Up	7.62507e-05	0.0174224	BB400581	1422456_at	N-ethylmaleimide sensitive fusion protein
6.48658	0.072045	7.23825	0.071872	1.68	Up	0.0059581	0.0221341	BC023136	1451436_at	sno, strawberry notch homolog 1 (Drosophila)
4.5907	0.11879	5.3423	0.074562	1.68	Up	0.0104662	0.0263128	BC012247	1419456_at	dicarbonyl L-xylulose reductase
5.92966	0.027145	6.68091	0.041298	1.68	Up	0.000944904	0.0174224	BE985436	1454996_at	hydroxysteroid dehydrogenase like 1
8.65926	0.076355	9.40984	0.064436	1.68	Up	0.00501268	0.0211159	BG066125	1460339_at	proteasome (prosome, macropain) subunit, alpha type 4
7.13002	0.08254	7.88051	0.076106	1.68	Up	0.00747931	0.024005	NM_019805	1418458_at	anaphase promoting complex subunit 7
9.34005	0.234205	10.0901	0.058065	1.68	Up	0.0289858	0.0429939	NM_025703	1418171_at	similar to transcription elongation factor A (SII)-like 8 /// transcription elongation factor A (SII)-like 8
9.36487	0.010845	10.1143	0.067219	1.68	Up	0.0033063	0.0198733	AI647775	1433720_s_at	coiled-coil-helix-coiled-coil-helix domain containing 10
7.06633	0.12786	7.81523	0.075017	1.68	Up	0.0117595	0.0276413	X65997	1452514_a_at	kit oncogene
8.07772	0.13217	8.82634	0.061087	1.68	Up	0.00957288	0.0259855	AW552828	1435224_at	CREB binding protein
5.02686	0.082355	5.77479	0.072357	1.68	Up	0.00680874	0.023558	BM219178	1445600_at	ESTs
6.84298	0.030705	7.59084	0.049762	1.68	Up	0.00162351	0.0175598	BQ175964	1454923_at	IWS1 homolog (S. cerevisiae)
6.46537	0.061615	7.21182	0.077946	1.68	Up	0.00664592	0.0232317	AF424698	1451742_a_at	UDP-glucose pyrophosphorylase 2
3.95629	0.00063	4.70273	0.112465	1.68	Up	0.0142601	0.029864	AB030503	1449209_a_at	retinol dehydrogenase 11
5.80572	0.201905	6.55207	0.033061	1.68	Up	0.0174919	0.0321416	BM214378	1434256_s_at	CDP-diacylglycerol synthase (phosphatidate cytidylyltransferase) 2
6.0238	0.06429	6.76969	0.062957	1.68	Up	0.00421921	0.0205921	AW546339	1452856_at	CREB/ATF bZIP transcription factor
8.35806	0.096585	9.10335	0.048623	1.68	Up	0.00438136	0.0205921	NM_016890	1416247_at	dynactin 3
7.02332	0.015875	7.76826	0.052289	1.68	Up	0.00166634	0.0175598	AV152395	1433986_at	cDNA sequence BC024659
5.8945	0.08694	6.63911	0.073339	1.68	Up	0.0074272	0.0238833	BM948896	1415709_s_at	golgi-specific brefeldin A-resistance factor 1
8.78669	0.00098	9.53059	0.062672	1.67	Up	0.00272123	0.0195896	NM_024166	1450815_s_at	coiled-coil-helix-coiled-coil-helix domain containing 2 /// similar to coiled-coil-helix-coiled-coil-helix domain containing 2 /// SCAN domain containing 3
6.55823	0.205385	7.30207	0.035328	1.67	Up	0.018683	0.0334192	BI080625	1434899_s_at	trinucleotide repeat containing 6a
6.46085	0.117325	7.20469	0.129678	1.67	Up	0.0291707	0.0431164	BG518542	1416812_at	cytotoxic granule-associated RNA binding protein 1
6.12501	0.11192	6.86835	0.034477	1.67	Up	0.00428736	0.0205921	BC021467	1424378_at	low density lipoprotein receptor adaptor protein 1
5.58033	0.120635	6.32272	0.060691	1.67	Up	0.00835883	0.0249777	BQ031101	1452603_at	RIKEN cDNA 5330431N19 gene
6.17606	0.09821	6.91827	0.075246	1.67	Up	0.00884275	0.0255132	AK009733	1453623_a_at	RAD23a homolog (S. cerevisiae)
7.68846	0.012475	8.43048	0.143418	1.67	Up	0.0279608	0.0421413	BB473571	1426457_at	sarcolemma associated protein
5.14567	0.05857	5.88734	0.034796	1.67	Up	0.00129527	0.0175326	BB529459	1427384_at	chromodomain helicase DNA binding protein 6
5.63875	0.10445	6.38032	0.093569	1.67	Up	0.0141147	0.0296847	BB812465	1429710_at	serine/threonine/tyrosine interaction protein
5.45209	0.090035	6.1935	0.049935	1.67	Up	0.00412512	0.0205921	BB095517	1451036_at	spastic paraplegia 21 homolog (human)
7.82561	0.018895	8.56676	0.057099	1.67	Up	0.00220778	0.0185345	BC008259	1451217_a_at	IMP1 inner mitochondrial membrane peptidase-like (S. cerevisiae)
5.76262	0.073345	6.50354	0.041018	1.67	Up	0.00230273	0.0185376	BM207133	1433645_at	solute carrier family 44, member 1
5.92009	0.075805	6.66072	0.025062	1.67	Up	0.00145767	0.0175598	BC026859	1424231_s_at	exocyst complex component 6
6.36203	0.017305	7.10212	0.02014	1.67	Up	0.000132281	0.0174224	AK015870	1432144_a_at	ring finger and CHY zinc finger domain containing 1
10.9947	0.0858	11.7348	0.066694	1.67	Up	0.0062372	0.0223289	AU079047	1426645_at	heat shock protein 90, alpha (cytosolic), class A member 1
10.357	0.0152	11.0965	0.02121	1.67	Up	0.000141113	0.0174224	BM213627	1423111_at	ATP synthase, H+ transporting, mitochondrial F1 complex, alpha subunit, isoform 1
7.91671	0.06521	8.6552	0.047919	1.67	Up	0.0025612	0.0191811	BF584204	1428620_at	endosulfine alpha
9.06971	0.04148	9.8076	0.034923	1.67	Up	0.000879386	0.0174224	AB003502	1452168_x_at	G1 to S phase transition 1
7.68609	0.051075	8.42392	0.047206	1.67	Up	0.00196955	0.0179389	NM_025951	1416489_at	phosphatidylinositol 4-kinase type 2 beta
7.08168	0.04971	7.81947	0.03663	1.67	Up	0.00116276	0.0175326	AV301675	1438480_a_at	thymocyte nuclear protein 1
4.6604	0.055285	5.39668	0.149571	1.67	Up	0.0335968	0.0471931	BB527078	1456480_at	furry homolog (Drosophila)
3.44448	0.145865	4.17909	0.109309	1.66	Up	0.0258544	0.040189	BM246522	1454967_at	ESTs, Weakly similar to PGG2 RAT CHONDROITIN SULFATE PROTEOGLYCAN NG2 PRECURSOR (R.norvegicus)
5.7276	0.04911	6.462	0.104109	1.66	Up	0.0133031	0.028822	BB499476	1449210_at	insulin-like growth factor 2 mRNA binding protein 1
7.55473	0.15734	8.28792	0.044748	1.66	Up	0.0112036	0.0268708	AW546839	1433627_at	Sec23 interacting protein
8.40808	0.027245	9.14127	0.076901	1.66	Up	0.00544514	0.0214847	BE692070	1423408_a_at	RIKEN cDNA 2500003M10 gene
7.04835	0.053695	7.78144	0.04862	1.66	Up	0.00222621	0.0185376	BB237072	1436796_at	matrin 3
10.5818	0.1635	11.3147	0.019486	1.66	Up	0.00976744	0.0260826	AK005498	1432416_a_at	nucleophosmin 1
6.85208	0.007875	7.58491	0.140602	1.66	Up	0.0273727	0.0415523	AW554408	1428194_at	ubiquitin specific peptidase 9, X chromosome
8.57986	0.148965	9.31239	0.095461	1.66	Up	0.0215529	0.0358861	AF250135	1452439_s_at	splicing factor, arginine/serine-rich 2 (SC-35)
7.66159	0.01312	8.39299	0.018905	1.66	Up	0.000101973	0.0174224	AI585679	1436740_at	RIKEN cDNA 6820431F20 gene
6.95061	0.03154	7.68181	0.150812	1.66	Up	0.0336093	0.0471931	BC016606	1425373_a_at	similar to Clast3 protein /// proteasome (prosome, macropain) assembly chaperone 2
4.80566	0.11202	5.53622	0.126558	1.66	Up	0.028348	0.0424568	BG065300	1421861_at	calsyntenin 1
6.72827	0.010175	7.45711	0.108505	1.66	Up	0.0138521	0.029507	BM120495	1429234_s_at	septin 11
5.61555	0.128515	6.34398	0.074608	1.66	Up	0.0126924	0.0283263	BB770774	1452763_at	non imprinted in Prader-Willi/Angelman syndrome 1 homolog (human)
6.43912	0.070155	7.16747	0.060427	1.66	Up	0.00445904	0.0205921	NM_009113	1418704_at	S100 calcium binding protein A13
5.43982	0.04381	6.16808	0.073795	1.66	Up	0.00545397	0.0214847	AB030503	1418760_at	retinol dehydrogenase 11
6.50745	0.02879	7.23524	0.083455	1.66	Up	0.00700492	0.0237176	AI844633	1456772_at	neutrophil cytosolic factor 1
5.0767	0.165715	5.80418	0.064899	1.66	Up	0.0165043	0.0316879	BB542356	1457522_at	SMEK homolog 1, suppressor of mek1 (Dictyostelium)
7.02873	0.15611	7.75618	0.072316	1.66	Up	0.0164841	0.0316879	AV058358	1438968_x_at	serine protease inhibitor, Kunitz type 2
5.46355	0.05216	6.19035	0.134704	1.65	Up	0.0266134	0.040804	AW546339	1452857_at	CREB/ATF bZIP transcription factor
10.626	0.0171	11.3525	0.0704	1.65	Up	0.00420329	0.0205921	NM_010760	1416212_at	mago-nashi homolog, proliferation-associated (Drosophila)
10.6905	0.0619	11.4169	0.071418	1.65	Up	0.00587674	0.0221341	BC026760	1424269_a_at	predicted gene, EG433297 /// predicted gene, EG667952 /// predicted gene, ENSMUSG00000060467 /// myosin, light polypeptide 6, alkali, smooth muscle and non-muscle
5.83523	0.132105	6.5612	0.086932	1.65	Up	0.0166121	0.0316937	BI452653	1425331_at	zinc finger protein 106
4.38582	0.10581	5.11171	0.110532	1.65	Up	0.0210861	0.0354712	AI836168	1423266_at	RIKEN cDNA 2810405K02 gene
8.13663	0.17172	8.86205	0.053081	1.65	Up	0.0154211	0.0308606	NM_009383	1421148_a_at	Tia1 cytotoxic granule-associated RNA binding protein-like 1
4.04286	0.0652	4.76694	0.077455	1.65	Up	0.00735314	0.0238833	BF236176	1452429_s_at	ATP-binding cassette, sub-family F (GCN20), member 1
8.41656	0.11909	9.14064	0.126519	1.65	Up	0.0300192	0.0438296	BF682801	1430982_at	similar to splicing factor, arginine/serine-rich 1 (splicing factor 2, alternate splicing factor) /// splicing factor, arginine/serine-rich 1 (ASF/SF2)
6.79211	0.208795	7.51554	0.073628	1.65	Up	0.0286203	0.0427336	BF224891	1423374_at	nuclear receptor coactivator 6
8.95107	0.01558	9.67423	0.012747	1.65	Up	4.75148e-05	0.0174224	NM_033597	1450194_a_at	myeloblastosis oncogene
6.67556	0.169545	7.39841	0.034589	1.65	Up	0.0124913	0.0280645	AA214835	1440927_x_at	apolipoprotein L 11b
6.44	0.01397	7.16284	0.037332	1.65	Up	0.000688398	0.0174224	NM_017393	1416615_at	caseinolytic peptidase, ATP-dependent, proteolytic subunit homolog (E. coli)
5.4164	0.07755	6.13899	0.103347	1.65	Up	0.0156522	0.0309008	AW319648	1442878_at	peroxiredoxin 6
8.99546	0.09866	9.71761	0.061929	1.65	Up	0.00693594	0.0236102	AV021593	1415761_at	mitochondrial ribosomal protein L52
6.49012	0.062415	7.21223	0.033552	1.65	Up	0.00146333	0.0175598	BI688428	1423460_at	GRB10 interacting GYF protein 1
5.71769	0.21914	6.43921	0.062683	1.65	Up	0.0287876	0.0428509	AV273623	1434506_at	RIKEN cDNA 1700124K17 gene /// AT rich interactive domain 2 (ARID, RFX-like)
7.45046	0.04387	8.17196	0.003186	1.65	Up	0.000208608	0.0174224	BC005667	1423801_a_at	adenine phosphoribosyl transferase
4.24559	0.04068	4.96639	0.040092	1.65	Up	0.0012401	0.0175326	AK002832	1430332_a_at	glucuronidase, beta
7.26688	0.11157	7.98744	0.140357	1.65	Up	0.0363966	0.0498604	BB026630	1437687_x_at	FK506 binding protein 9
6.87632	0.173965	7.59641	0.042167	1.65	Up	0.0144184	0.030031	BC021304	1425189_a_at	mitochondrial ribosomal protein L15
7.22693	0.07062	7.94654	0.113217	1.65	Up	0.0189528	0.0336162	AK007560	1431339_a_at	EF hand domain containing 2
4.23812	0.17122	4.95764	0.060168	1.65	Up	0.0170527	0.0319264	AV373944	1436779_at	cytochrome b-245, beta polypeptide
7.61987	0.09914	8.33835	0.071732	1.65	Up	0.00899814	0.0255132	BC008638	1423800_at	aspartyl-tRNA synthetase
3.90225	0.020325	4.62053	0.126429	1.65	Up	0.0220046	0.0363151	NM_016705	1450738_at	kinesin family member 21A
7.32573	0.030325	8.04384	0.077592	1.65	Up	0.00600313	0.0221341	AV257687	1433767_at	RIKEN cDNA 1110018G07 gene
8.50206	0.093205	9.21996	0.076096	1.64	Up	0.00941995	0.0258206	BB796358	1423223_a_at	peroxiredoxin 6
6.1978	0.162785	6.91517	0.048299	1.64	Up	0.0133977	0.0289054	AK009276	1423114_at	ubiquitin-conjugating enzyme E2D 3 (UBC4/5 homolog, yeast)
2.87814	0.050415	3.59494	0.111987	1.64	Up	0.0172222	0.0319812	NM_058212	1450162_at	D4, zinc and double PHD fingers, family 3
13.0631	0.02015	13.7792	0.01845	1.64	Up	0.000133339	0.0174224	NM_013608	1416669_s_at	nascent polypeptide-associated complex alpha polypeptide
5.69705	0.125065	6.41316	0.106489	1.64	Up	0.0229786	0.0373735	BG694892	1450071_at	ash1 (absent, small, or homeotic)-like (Drosophila)
5.54684	0.16446	6.26224	0.0311	1.64	Up	0.0115573	0.027416	BC002090	1451676_at	Dr1 associated protein 1 (negative cofactor 2 alpha)
9.1176	0.086105	9.83245	0.068248	1.64	Up	0.00721048	0.0237977	BG067031	1418022_at	NMDA receptor-regulated gene 1
10.9446	0.0039	11.6585	0.032342	1.64	Up	0.000438894	0.0174224	NM_020007	1416904_at	muscleblind-like 1 (Drosophila)
7.8572	0.02829	8.57107	0.052003	1.64	Up	0.00204066	0.0181932	BC027100	1423724_at	ZW10 interactor
7.89945	0.090725	8.6133	0.079872	1.64	Up	0.0102531	0.026209	AI415636	1435636_at	RIKEN cDNA 2310051F07 gene
9.66506	0.080945	10.3784	0.021082	1.64	Up	0.0017087	0.0175598	BC016083	1423773_at	GC-rich promoter binding protein 1
7.4252	0.03281	8.13825	0.039457	1.64	Up	0.00107309	0.0175326	BG075834	1433852_at	kinase D-interacting substrate 220
5.67772	0.151145	6.38988	0.104958	1.64	Up	0.0272618	0.0414928	BF714941	1440841_at	expressed sequence BB217526
7.04157	0.059325	7.75341	0.071455	1.64	Up	0.00608905	0.0222971	AV305633	1450901_a_at	SMEK homolog 2, suppressor of mek1 (Dictyostelium)
5.99838	0.11046	6.70975	0.016432	1.64	Up	0.00357988	0.0198733	BB445684	1433546_at	glucosamine (N-acetyl)-6-sulfatase
7.70738	0.02089	8.41841	0.041426	1.64	Up	0.00103728	0.0175326	BG070544	1437923_at	expressed sequence AI314760
4.40996	0.206565	5.12004	0.057827	1.64	Up	0.0254261	0.0397799	NM_011252	1416354_at	RNA binding motif protein, X chromosome
4.5532	0.20672	5.26314	0.075026	1.64	Up	0.0299039	0.0438296	AW545979	1438528_at	ESTs, Weakly similar to A54103 centrosome autoantigen PCM-1 (H.sapiens)
6.4875	0.04551	7.19739	0.063774	1.64	Up	0.00411788	0.0205921	BG075953	1426709_a_at	ubiquitin specific peptidase 33
4.62424	0.13181	5.33407	0.125743	1.64	Up	0.0333233	0.046948	BC019494	1424683_at	family with sequence similarity 134, member B
6.10192	0.067535	6.81026	0.088585	1.63	Up	0.0108725	0.026784	BG060855	1420826_at	leucine zipper-EF-hand containing transmembrane protein 1
5.96065	0.090345	6.6688	0.105758	1.63	Up	0.0187381	0.0334467	BB460975	1428171_at	PRP39 pre-mRNA processing factor 39 homolog (yeast)
8.2666	0.033645	8.9747	0.040156	1.63	Up	0.00115857	0.0175326	BI687658	1452032_at	protein kinase, cAMP dependent regulatory, type I, alpha
7.50978	0.03568	8.21754	0.10085	1.63	Up	0.0129331	0.0284866	BC024862	1424465_at	coiled-coil domain containing 58
6.21598	0.084335	6.92335	0.077847	1.63	Up	0.00941627	0.0258206	Y15894	1452499_a_at	kinesin family member 2A
4.54849	0.032705	5.25567	0.103833	1.63	Up	0.0138885	0.0295108	AK021365	1454270_at	galectin-related inter-fiber protein
6.54807	0.107175	7.25274	0.119355	1.63	Up	0.026935	0.04111	AV225067	1452075_at	pseudouridylate synthase 10
6.81728	0.093365	7.52151	0.048165	1.63	Up	0.00482505	0.0208467	BB794657	1455223_at	insulin-like growth factor 2 mRNA binding protein 1
5.89663	0.023265	6.60077	0.077077	1.63	Up	0.00605689	0.0222766	BC006028	1425933_a_at	5-nucleotidase, cytosolic II
5.56219	0.19072	6.26583	0.047717	1.63	Up	0.0199879	0.0346142	BG063064	1418577_at	tripartite motif protein 8
9.42117	0.031205	10.1241	0.037299	1.63	Up	0.000951255	0.0174224	AK013880	1428666_at	asparaginyl-tRNA synthetase
7.08974	0.012545	7.79229	0.061733	1.63	Up	0.00313802	0.0198733	AV351061	1426623_a_at	Rho GTPase activating protein 17
8.17839	0.063195	8.88082	0.060942	1.63	Up	0.00462077	0.0206567	AK004519	1428107_at	SH3-binding domain glutamic acid-rich protein like
10.5755	0.1199	11.2776	0.087356	1.63	Up	0.0164541	0.0316879	NM_138597	1416278_a_at	ATP synthase, H+ transporting, mitochondrial F1 complex, O subunit
12.191	0.04475	12.8925	0.027738	1.63	Up	0.000735613	0.0174224	AV066625	1436996_x_at	lysozyme 1
3.94241	0.04855	4.64344	0.028834	1.63	Up	0.000878265	0.0174224	BI249740	1433976_at	Receptor accessory protein 3, mRNA (cDNA clone MGC:6708 IMAGE:3585133)
3.17946	0.094155	3.88046	0.09002	1.63	Up	0.0140899	0.0296768	BC027310	1425225_at	Fc receptor, IgG, low affinity IV
8.3627	0.006285	9.06365	0.078623	1.63	Up	0.0062415	0.0223289	NM_007799	1418989_at	cathepsin E
7.03243	0.1995	7.7331	0.077265	1.63	Up	0.0296609	0.0436875	AK003721	1452880_at	zinc finger, HIT type 3
6.21901	0.231245	6.91923	0.066583	1.62	Up	0.0358548	0.0494802	NM_023483	1417211_a_at	RIKEN cDNA 1110032A03 gene /// hypothetical protein LOC100048251
8.91409	0.15657	9.61355	0.008847	1.62	Up	0.00942611	0.0258206	BG068512	1438016_at	dyskeratosis congenita 1, dyskerin homolog (human)
6.59199	0.16327	7.2914	0.057648	1.62	Up	0.0162397	0.0314889	BC011427	1452506_a_at	integrin-linked kinase-associated serine/threonine phosphatase 2C
8.69073	0.081625	9.38997	0.079382	1.62	Up	0.00987527	0.0261497	BM211445	1436240_at	ESTs, Highly similar to S12207 hypothetical protein (M.musculus)
4.30061	0.082875	4.99972	0.015427	1.62	Up	0.00171121	0.0175598	BG067859	1426975_at	amplified in osteosarcoma
6.85961	0.014225	7.55828	0.057155	1.62	Up	0.00257266	0.0191811	AA214835	1457307_at	apolipoprotein L 11b
11.195	0.0757	11.8933	0.099528	1.62	Up	0.0155966	0.0309008	AK010307	1428159_s_at	NADH dehydrogenase (ubiquinone) 1, alpha/beta subcomplex, 1
5.29871	0.18206	5.9961	0.060634	1.62	Up	0.0210933	0.0354712	NM_021518	1418622_at	RAB2A, member RAS oncogene family
9.0959	0.0121	9.79327	0.082496	1.62	Up	0.00731551	0.0238833	BF224766	1438458_a_at	splicing factor proline/glutamine rich (polypyrimidine tract binding protein associated)
5.79819	0.065765	6.49536	0.051852	1.62	Up	0.00353592	0.0198733	BB486340	1452373_at	RIKEN cDNA 1700081L11 gene /// hypothetical protein LOC100043982
4.85657	0.11926	5.55355	0.060345	1.62	Up	0.0097365	0.0260413	BF682507	1429091_at	RIKEN cDNA 1600002K03 gene
7.03275	0.048595	7.72923	0.126301	1.62	Up	0.0251065	0.0395277	BE949425	1448668_a_at	interleukin-1 receptor-associated kinase 1
5.04952	0.226145	5.74513	0.059396	1.62	Up	0.0329713	0.0465298	BM942252	1459008_at	ESTs
6.73982	0.225575	7.43436	0.071929	1.62	Up	0.0363487	0.0498353	BB667497	1455495_at	v-abl Abelson murine leukemia viral oncogene homolog 2 (arg, Abelson-related gene)
5.84231	0.11426	6.53652	0.066717	1.62	Up	0.010545	0.0263128	AV291373	1427232_at	teashirt zinc finger family member 1
3.02615	0.018975	3.72036	0.034513	1.62	Up	0.000662556	0.0174224	BB820363	1453113_at	WD repeat, SAM and U-box domain containing 1
5.55044	0.05474	6.24461	0.05627	1.62	Up	0.00362419	0.0198733	BB278628	1438675_at	splicing factor, arginine/serine-rich 8
7.56136	0.08478	8.25512	0.062794	1.62	Up	0.00664265	0.0232317	BC013717	1451208_at	eukaryotic translation termination factor 1
6.8761	0.100485	7.56868	0.075368	1.62	Up	0.0110267	0.0268708	AK009324	1429311_at	ubiquitin-conjugating enzyme E2Q (putative) 1
8.02031	0.039485	8.71254	0.083072	1.62	Up	0.00835996	0.0249777	BC027564	1415714_a_at	small nuclear ribonucleoprotein 27 (U4/U6.U5)
7.56814	0.05924	8.25988	0.126077	1.62	Up	0.0262219	0.0405039	BG094874	1426369_at	fatty acyl CoA reductase 1
9.53229	0.0054	10.2231	0.050235	1.61	Up	0.00177819	0.0175598	BC009142	1423645_a_at	DEAD (Asp-Glu-Ala-Asp) box polypeptide 5
9.96315	0.08515	10.6539	0.095031	1.61	Up	0.0153859	0.0308267	BI690175	1455819_at	ROD1 regulator of differentiation 1 (S. pombe)
3.93053	0.114635	4.6207	0.0593	1.61	Up	0.0092038	0.0255914	NM_025846	1448689_at	related RAS viral (r-ras) oncogene homolog 2
8.36495	0.002295	9.05492	0.103258	1.61	Up	0.014	0.0296424	BM202561	1434251_at	CCR4-NOT transcription complex, subunit 1
7.49034	0.064715	8.18018	0.08043	1.61	Up	0.00916409	0.0255914	AK014282	1453155_at	transmembrane protein 50A
8.67032	0.05203	9.35958	0.060395	1.61	Up	0.00420434	0.0205921	BB031791	1437626_at	zinc finger protein 36, C3H type-like 2
8.30429	0.091635	8.99317	0.092528	1.61	Up	0.0153391	0.0308267	BC010712	1448406_at	EP300 interacting inhibitor of differentiation 1
4.10987	0.117715	4.7987	0.129983	1.61	Up	0.0358014	0.0494471	BE995700	1451110_at	EGL nine homolog 1 (C. elegans)
4.94057	0.09064	5.62892	0.131348	1.61	Up	0.0326404	0.0462267	NM_021343	1417254_at	spermatogenesis associated 5
6.69575	0.07018	7.38322	0.025862	1.61	Up	0.00157567	0.0175598	AV339290	1415686_at	RAB14, member RAS oncogene family
6.47499	0.013635	7.16221	0.085815	1.61	Up	0.00854257	0.0252121	BB763153	1420897_at	synaptosomal-associated protein 23
5.85567	0.090345	6.54253	0.086309	1.61	Up	0.013277	0.028822	AV377318	1434916_at	vitamin K epoxide reductase complex, subunit 1-like 1
8.22997	0.044515	8.9154	0.035534	1.61	Up	0.00121294	0.0175326	BC006660	1425143_a_at	NADH dehydrogenase (ubiquinone) Fe-S protein 1
7.47534	0.028295	8.16051	0.065821	1.61	Up	0.00434437	0.0205921	AK007547	1429370_a_at	proteasome (prosome, macropain) 26S subunit, non-ATPase, 11
7.24561	0.130395	7.93045	0.085309	1.61	Up	0.0186223	0.0333815	BC016069	1424274_at	USO1 homolog, vesicle docking protein (yeast)
4.55829	0.17953	5.24273	0.027116	1.61	Up	0.0158363	0.0311004	AK010343	1423351_at	mitochondrial ribosomal protein L1
9.77509	0.00109	10.459	0.058646	1.61	Up	0.00286512	0.0197905	BM240314	1450934_at	eukaryotic translation initiation factor 4A2
5.93736	0.04679	6.62129	0.039345	1.61	Up	0.0015665	0.0175598	AF236887	1427197_at	ataxia telangiectasia and Rad3 related
6.25608	0.129695	6.93985	0.037551	1.61	Up	0.0079972	0.0246695	C76969	1436953_at	WAS/WASL interacting protein family, member 1
11.0567	0.0311	11.7397	0.018767	1.61	Up	0.000258732	0.0174224	AV058500	1439426_x_at	lysozyme 1
7.62531	0.10093	8.30805	0.018223	1.61	Up	0.00323729	0.0198733	BM119274	1437039_at	COP9 (constitutive photomorphogenic) homolog, subunit 2 (Arabidopsis thaliana)
7.19522	0.07037	7.87756	0.094161	1.6	Up	0.0141626	0.0297186	AI326124	1436191_at	AT rich interactive domain 4A (RBP1-like)
3.91048	0.041505	4.59275	0.124212	1.6	Up	0.0249822	0.0394517	NM_011932	1421936_at	dual adaptor for phosphotyrosine and 3-phosphoinositides 1
7.83161	0.00069	8.51361	0.068874	1.6	Up	0.00460381	0.0206567	BI696719	1434790_a_at	similar to Lta4h protein /// leukotriene A4 hydrolase
6.82306	0.0631	7.50477	0.063392	1.6	Up	0.00547352	0.0214847	BG277020	1453186_at	splicing factor, arginine/serine-rich 18
4.85467	0.17829	5.53616	0.041214	1.6	Up	0.0175959	0.032207	BB329261	1434352_at	RIKEN cDNA B630005N14 gene
9.6198	0.05319	10.3012	0.057479	1.6	Up	0.00393371	0.0205742	NM_011767	1419650_at	zinc finger RNA binding protein
6.28315	0.033245	6.96375	0.079581	1.6	Up	0.00759203	0.0241826	BM198642	1426999_at	zinc finger CCCH type containing 14
8.81188	0.04825	9.49245	0.083928	1.6	Up	0.00944276	0.0258206	NM_011787	1450102_a_at	autocrine motility factor receptor /// similar to Autocrine motility factor receptor
8.78758	0.043035	9.46715	0.08755	1.6	Up	0.0102781	0.026209	BI689507	1418015_at	pumilio 2 (Drosophila)
4.37666	0.147985	5.05605	0.03011	1.6	Up	0.0101537	0.026209	BC003834	1424884_at	F-box and WD-40 domain protein 2
7.04719	0.06326	7.72639	0.091266	1.6	Up	0.012761	0.0283297	BQ174089	1434038_at	DnaJ (Hsp40) homolog, subfamily C, member 13
8.77022	0.039375	9.44927	0.091215	1.6	Up	0.011277	0.0269911	BQ176330	1452883_a_at	RIKEN cDNA 2310002J21 gene
7.95799	0.0248	8.63625	0.076159	1.6	Up	0.00655915	0.0231237	BB503267	1419657_a_at	solute carrier family 25, member 36
6.32425	0.092405	7.00244	0.03725	1.6	Up	0.0039703	0.0205742	BC019635	1427241_at	poly(A) polymerase gamma
5.29133	0.06865	5.96923	0.064483	1.6	Up	0.00614182	0.0223038	BB346082	1434990_at	protein phosphatase 1E (PP2C domain containing)
8.44585	0.120055	9.1235	0.029533	1.6	Up	0.00606823	0.0222766	BB729616	1450986_at	NOP58 ribonucleoprotein homolog (yeast)
9.11613	0.08325	9.79373	0.050814	1.6	Up	0.00490338	0.0209161	BI144310	1433480_at	RIKEN cDNA 2900010J23 gene
5.27251	0.09258	5.95004	0.102726	1.6	Up	0.0201024	0.034726	NM_134042	1448104_at	aldehyde dehydrogenase family 6, subfamily A1
4.73258	0.05392	5.40985	0.045799	1.6	Up	0.00249345	0.0190112	BB500039	1439478_at	acyl-CoA thioesterase 2
6.03618	0.05626	6.71205	0.09704	1.6	Up	0.0144528	0.0300653	AK009276	1450859_s_at	similar to UBE2D3 /// ubiquitin-conjugating enzyme E2D 3 (UBC4/5 homolog, yeast)
7.66467	0.101525	8.3405	0.087607	1.6	Up	0.0156796	0.0309008	AF126717	1422502_at	poly (ADP-ribose) polymerase family, member 1
7.86179	0.05888	8.53696	0.046387	1.6	Up	0.00280962	0.0197905	AA756810	1450841_at	STT3, subunit of the oligosaccharyltransferase complex, homolog A (S. cerevisiae)
6.42861	0.13203	7.10317	0.052538	1.6	Up	0.0110075	0.0268708	NM_025417	1417006_at	COMM domain containing 4
4.52186	0.09712	5.19619	0.064094	1.6	Up	0.00871493	0.02545	BB026958	1441373_at	ESTs
9.25399	0.045315	9.92792	0.057207	1.6	Up	0.00366636	0.0198733	AV035166	1456616_a_at	basigin
6.98394	0.08328	7.65778	0.112004	1.6	Up	0.0233964	0.0377977	AW553942	1428299_at	dual-specificity tyrosine-(Y)-phosphorylation regulated kinase 1a
7.27184	0.028695	7.94558	0.087596	1.6	Up	0.00993728	0.0261497	BE947961	1455026_at	sno, strawberry notch homolog 1 (Drosophila)
6.9575	0.09424	7.63072	0.09128	1.59	Up	0.0162014	0.0314871	BQ031479	1460577_at	ESTs
4.91915	0.01731	5.59226	0.008643	1.59	Up	3.58077e-05	0.0174224	AV026558	1435153_at	BTB (POZ) domain containing 6
4.58455	0.03262	5.25729	0.080269	1.59	Up	0.00800659	0.0246695	M34962	1451683_x_at	histocompatibility 2, D region locus 1
7.64456	0.03296	8.31722	0.086839	1.59	Up	0.00990433	0.0261497	AU015266	1420093_s_at	heterogeneous nuclear ribonucleoprotein D-like
10.0949	0.119845	10.7674	0.095672	1.59	Up	0.0216028	0.0359336	AF263458	1451335_at	placenta-specific 8
9.85951	0.030245	10.5319	0.080164	1.59	Up	0.00790815	0.0246695	L25255	1422547_at	RAN binding protein 1
8.83851	0.172065	9.51059	0.077475	1.59	Up	0.025714	0.0400815	AV027921	1448219_a_at	tyrosine 3-monooxygenase/tryptophan 5-monooxygenase activation protein, zeta polypeptide
8.39632	0.030045	9.06839	0.06505	1.59	Up	0.00449725	0.0205921	AK005647	1450950_at	structural maintenace of chromosomes 3
5.1975	0.141635	5.86914	0.06319	1.59	Up	0.0151076	0.0305598	NM_007644	1460235_at	scavenger receptor class B, member 2
6.09397	0.1308	6.76543	0.060596	1.59	Up	0.012631	0.028227	AK002555	1428145_at	acetyl-Coenzyme A acyltransferase 2 (mitochondrial 3-oxoacyl-Coenzyme A thiolase)
8.15615	0.003575	8.82748	0.061116	1.59	Up	0.00341525	0.0198733	BC013717	1424013_at	eukaryotic translation termination factor 1
4.35628	0.096395	5.02738	0.060585	1.59	Up	0.00801146	0.0246695	AV008091	1423109_s_at	solute carrier family 25 (mitochondrial carnitine/acylcarnitine translocase), member 20
6.1342	0.02606	6.80515	0.113286	1.59	Up	0.0199172	0.0345985	BC003916	1419352_at	lethal, Chr 7, Rinchik 6
3.45401	0.09084	4.12493	0.030316	1.59	Up	0.00332911	0.0198733	AK009814	1431980_a_at	arsenic (+3 oxidation state) methyltransferase
9.75029	0.007445	10.4209	0.133309	1.59	Up	0.030034	0.0438296	BI155782	1450877_at	cDNA sequence BC005537
6.577	0.159825	7.24719	0.041353	1.59	Up	0.0143147	0.029926	BI328156	1428910_at	RIKEN cDNA 2310022B05 gene
8.33996	0.000835	9.00969	0.048133	1.59	Up	0.00170861	0.0175598	NM_011499	1416566_at	serine/threonine kinase receptor associated protein
5.44836	0.153785	6.11773	0.073558	1.59	Up	0.0205278	0.0351518	BB024620	1435797_at	DNA segment, Chr 5, Wayne State University 178, expressed
5.15211	0.19123	5.82134	0.046323	1.59	Up	0.0227213	0.0371148	AV318805	1429438_at	BCL6 interacting corepressor
7.78902	0.126695	8.45809	0.038738	1.59	Up	0.00822197	0.0248915	BG072404	1452703_at	S-adenosylhomocysteine hydrolase-like 2
4.77707	0.177645	5.44546	0.053361	1.59	Up	0.0207608	0.0353889	AK011343	1429281_at	RIKEN cDNA 2610008E11 gene
7.23935	0.063185	7.90774	0.024524	1.59	Up	0.00131546	0.0175326	BC008119	1416452_at	ornithine aminotransferase
10.1417	0.0053	10.8099	0.09136	1.59	Up	0.0109089	0.0268343	NM_011793	1421082_s_at	barrier to autointegration factor 1
3.63247	0.043325	4.29902	0.103523	1.59	Up	0.0167498	0.0317683	BC015254	1417625_s_at	chemokine (C-X-C motif) receptor 7
7.1627	0.028585	7.82894	0.033704	1.59	Up	0.000832189	0.0174224	BM213179	1451003_at	mitogen-activated protein kinase kinase kinase 7 interacting protein 2
3.44048	0.054085	4.1063	0.010595	1.59	Up	0.000568025	0.0174224	AK010040	1420904_at	interleukin 17 receptor A
10.744	0.0046	11.4097	0.057609	1.59	Up	0.00295146	0.0197905	BC003745	1416145_at	DEAH (Asp-Glu-Ala-His) box polypeptide 15
7.91768	0.079245	8.58256	0.075371	1.59	Up	0.00999923	0.0261497	AV340508	1427305_at	phosphatidylinositol glycan anchor biosynthesis, class A
5.91814	0.040515	6.58289	0.042438	1.59	Up	0.00178106	0.0175598	BM730566	1421847_at	WD repeat and SOCS box-containing 2
9.70515	0.094775	10.3695	0.085781	1.58	Up	0.0149138	0.0303137	BB161253	1460338_a_at	cytokine receptor-like factor 3
8.96476	0.00959	9.62898	0.127929	1.58	Up	0.0276808	0.0418859	NM_008155	1450081_x_at	glucose phosphate isomerase 1
8.2464	0.024835	8.91062	0.069198	1.58	Up	0.00534873	0.0214847	BF318739	1430656_a_at	asparagine synthetase domain containing 1
4.85679	0.032465	5.52085	0.121533	1.58	Up	0.0248985	0.0394286	BG065877	1415988_at	high density lipoprotein (HDL) binding protein
6.17052	0.142455	6.83445	0.072116	1.58	Up	0.018205	0.0328784	AK016897	1453485_s_at	RIKEN cDNA 1110005A03 gene
4.98634	0.008175	5.64959	0.086778	1.58	Up	0.00966784	0.025996	NM_022011	1450701_a_at	general transcription factor II H, polypeptide 2
12.1907	0.04305	12.8536	0.036187	1.58	Up	0.00134284	0.0175402	C77384	1437497_a_at	heat shock protein 90, alpha (cytosolic), class A member 1
7.23548	0.021295	7.89722	0.075009	1.58	Up	0.00665931	0.0232317	NM_133933	1416470_a_at	ribophorin I
3.40592	0.08038	4.06726	0.037277	1.58	Up	0.00329875	0.0198733	BB230267	1445882_at	CD300 antigen like family member B
2.66458	0.09464	3.32581	0.086951	1.58	Up	0.0154983	0.0309008	BB712040	1458417_at	KDM3B lysine (K)-specific demethylase 3B
7.71524	0.02834	8.3764	0.024341	1.58	Up	0.000409372	0.0174224	BG867006	1423490_at	F-box protein 3
4.09985	0.14317	4.7609	0.025805	1.58	Up	0.00966036	0.025996	AV275625	1439273_at	receptor (TNFRSF)-interacting serine-threonine kinase 1
4.97328	0.041425	5.63425	0.081077	1.58	Up	0.00902983	0.0255132	BB247665	1436711_at	ARP5 actin-related protein 5 homolog (yeast)
4.34736	0.103665	5.00699	0.091125	1.58	Up	0.0183619	0.0330797	AA216953	1434451_at	predicted gene, ENSMUSG00000074917
5.69243	0.133495	6.35187	0.065313	1.58	Up	0.0149274	0.0303137	NM_023057	1418943_at	RIKEN cDNA B230120H23 gene
7.77736	0.094315	8.43638	0.046126	1.58	Up	0.00562613	0.0218098	NM_133198	1417741_at	liver glycogen phosphorylase
9.67159	0.120535	10.3306	0.044818	1.58	Up	0.00858313	0.0252842	BF134272	1421819_a_at	SET translocation
8.45147	0.05547	9.11037	0.054083	1.58	Up	0.00390455	0.0205481	NM_008138	1419449_a_at	guanine nucleotide binding protein (G protein), alpha inhibiting 2
6.04148	0.041265	6.70026	0.112922	1.58	Up	0.0214801	0.0358357	BB522781	1443128_at	integrator complex subunit 6
2.90216	0.00536	3.56015	0.059753	1.58	Up	0.00339847	0.0198733	AV322581	1436331_at	vacuolar protein sorting 13 D (yeast)
6.77735	0.103185	7.43522	0.05755	1.58	Up	0.00864086	0.0253215	AK006303	1450943_at	mago-nashi homolog B (Drosophila)
5.50579	0.102765	6.16341	0.080337	1.58	Up	0.0145744	0.0301316	BM119505	1443002_at	zinc finger RNA binding protein
7.44935	0.132455	8.10546	0.077791	1.58	Up	0.018659	0.0334116	BE370775	1437395_at	zinc finger, CCHC domain containing 11
6.98304	0.181675	7.63777	0.021418	1.57	Up	0.0178347	0.0325733	BC021318	1424164_at	mitochondrial ribosomal protein L50
9.78975	0.112935	10.4439	0.075882	1.57	Up	0.0148577	0.0303137	NM_008258	1416028_a_at	hematological and neurological expressed sequence 1
4.26012	0.15991	4.91412	0.068911	1.57	Up	0.0218002	0.0361084	BB701297	1456320_at	family with sequence similarity 126, member B
8.28155	0.05741	8.93531	0.088573	1.57	Up	0.0127426	0.0283263	AK014391	1452901_at	cAMP responsive element binding protein 1
4.71955	0.178645	5.3733	0.05451	1.57	Up	0.0225659	0.0370961	NM_026106	1416019_at	down-regulator of transcription 1
8.44421	0.056845	9.09763	0.033542	1.57	Up	0.00170478	0.0175598	BB703752	1437398_a_at	aldehyde dehydrogenase 9, subfamily A1
5.8847	0.08772	6.538	0.060221	1.57	Up	0.00762148	0.0241849	BM115038	1433703_s_at	bromo adjacent homology domain containing 1
8.57262	0.05903	9.22577	0.082792	1.57	Up	0.0109704	0.0268708	AV024918	1455047_at	F-box protein 3
6.51965	0.03551	7.1728	0.110489	1.57	Up	0.0204641	0.0351139	NM_009572	1448875_at	zinc fingers and homeoboxes 1
6.82824	0.077235	7.48093	0.120193	1.57	Up	0.0290665	0.0430378	BB417508	1426266_s_at	zinc finger and BTB domain containing 8 opposite strand
7.17776	0.120395	7.8301	0.057119	1.57	Up	0.0111589	0.0268708	AK016368	1427881_at	deoxynucleotidyltransferase, terminal, interacting protein 2
7.75211	0.047525	8.40389	0.041397	1.57	Up	0.00202854	0.0181813	NM_007920	1417540_at	E74-like factor 1
7.64732	0.06674	8.29893	0.05599	1.57	Up	0.00505289	0.0211794	BM209765	1426585_s_at	mitogen-activated protein kinase 1
7.35002	0.044695	8.00114	0.104765	1.57	Up	0.0184922	0.0331835	NM_009634	1418372_at	adenylosuccinate lyase
6.02503	0.028325	6.67614	0.069247	1.57	Up	0.00577528	0.0220371	BG094331	1434229_a_at	polymerase (DNA directed), beta
7.07937	0.134875	7.73038	0.081038	1.57	Up	0.0206524	0.0352577	AK017149	1428969_at	RIKEN cDNA D030074E01 gene
4.33247	0.034855	4.98309	0.114434	1.57	Up	0.0226126	0.0371005	BB823331	1428587_at	transmembrane protein 41B
5.18468	0.13362	5.83484	0.109522	1.57	Up	0.0329058	0.0464764	BI249075	1426376_at	receptor accessory protein 5
6.67568	0.02937	7.32546	0.113212	1.57	Up	0.0218063	0.0361084	BQ176694	1435698_at	RIKEN cDNA 4921505C17 gene
8.53183	0.065285	9.1813	0.051853	1.57	Up	0.00430957	0.0205921	M58566	1450644_at	zinc finger protein 36, C3H type-like 1
6.77656	0.053795	7.4259	0.047521	1.57	Up	0.00303114	0.0198733	BG065001	1456118_at	methyltransferase like 2
6.33912	0.16991	6.98842	0.084504	1.57	Up	0.0302325	0.0439532	BI415208	1454928_at	scaffold attachment factor B
9.75466	0.016835	10.4037	0.055015	1.57	Up	0.00289735	0.0197905	BB858329	1415859_at	eukaryotic translation initiation factor 3, subunit C
9.21386	0.10125	9.86271	0.053475	1.57	Up	0.00792277	0.0246695	BB460424	1426832_at	DEAD/H (Asp-Glu-Ala-Asp/His) box polypeptide 26B
4.3811	0.07941	5.02935	0.0276	1.57	Up	0.00256412	0.0191811	BM219171	1457583_at	ESTs
7.68508	0.016135	8.33322	0.078595	1.57	Up	0.00792434	0.0246695	AK019177	1421817_at	glutathione reductase
5.70084	0.05675	6.34844	0.066202	1.57	Up	0.00652771	0.0231237	AF297615	1418483_a_at	glycoprotein galactosyltransferase alpha 1, 3
5.058	0.188485	5.70482	0.074196	1.57	Up	0.0319181	0.0457452	BQ176997	1436219_at	RIKEN cDNA 4933403F05 gene
3.85723	0.052545	4.50381	0.054176	1.57	Up	0.00398052	0.0205742	AK014950	1426524_at	glucosamine-6-phosphate deaminase 2
6.71542	0.06879	7.36182	0.056815	1.57	Up	0.005472	0.0214847	NM_021422	1418591_at	DnaJ (Hsp40) homolog, subfamily A, member 4
5.33784	0.046075	5.9842	0.023753	1.57	Up	0.00078268	0.0174224	AW488885	1428288_at	Kruppel-like factor 9
6.45744	0.055845	7.10379	0.086907	1.57	Up	0.0124415	0.0280645	NM_133826	1415826_at	ATPase, H+ transporting, lysosomal V1 subunit H
7.08476	0.01747	7.73109	0.117859	1.57	Up	0.0241362	0.0386038	BC006753	1423960_at	lysophosphatidylcholine acyltransferase 3
5.05185	0.019815	5.69813	0.132593	1.57	Up	0.0328568	0.046446	NM_018748	1460213_at	golgi autoantigen, golgin subfamily a, 4
7.97816	0.00714	8.62426	0.094096	1.56	Up	0.0130174	0.0285232	BE949414	1460563_at	similar to DNA segment, Chr 10, ERATO Doi 438, expressed /// nuclear undecaprenyl pyrophosphate synthase 1 homolog (S. cerevisiae)
5.32593	0.11363	5.97203	0.10353	1.56	Up	0.0265348	0.0407576	NM_134012	1417261_at	mbt domain containing 1
8.35072	0.02665	8.99671	0.124139	1.56	Up	0.0280048	0.0421699	AV301998	1433901_at	cell cycle associated protein 1
5.99075	0.120975	6.63664	0.118862	1.56	Up	0.0360184	0.0496247	BQ174527	1435520_at	Musashi homolog 2 (Drosophila)
6.18969	0.04293	6.83531	0.100955	1.56	Up	0.0171032	0.0319812	BC027125	1427016_at	RIKEN cDNA 4932438A13 gene
6.49551	0.05553	7.14078	0.090022	1.56	Up	0.013598	0.0291881	BM235412	1433724_at	DNA segment, Chr 15, ERATO Doi 621, expressed
3.54157	0.040315	4.18635	0.032356	1.56	Up	0.00109572	0.0175326	BB121315	1437310_at	Bardet-Biedl syndrome 1 (human)
4.74493	0.02053	5.38943	0.102514	1.56	Up	0.016846	0.031849	AK005093	1429712_at	ethanol induced 1
5.39707	0.07685	6.04131	0.078664	1.56	Up	0.0116784	0.0275604	NM_009035	1448957_at	recombination signal binding protein for immunoglobulin kappa J region
5.60072	0.085885	6.24477	0.042737	1.56	Up	0.00468963	0.0207391	BB466021	1435779_at	centrosomal protein 110
9.54598	0.0882	10.1889	0.0898	1.56	Up	0.0169755	0.0319165	BG070529	1449839_at	caspase 3
4.16022	0.22011	4.80309	0.011494	1.56	Up	0.0298698	0.0438296	BB614236	1432631_at	proline-rich coiled-coil 1
7.60364	0.02941	8.24615	0.061617	1.56	Up	0.00440758	0.0205921	AK013131	1428090_at	pentatricopeptide repeat domain 3
8.8127	0.102735	9.45476	0.055847	1.56	Up	0.00883161	0.0255132	BC016553	1423993_at	ATPase, H+ transporting, lysosomal V1 subunit F
9.57336	0.05925	10.2149	0.088059	1.56	Up	0.0133839	0.0289054	BB529352	1434704_at	myeloid/lymphoid or mixed-lineage leukemia 5
5.04383	0.013795	5.68538	0.127873	1.56	Up	0.030351	0.0440287	NM_019671	1421321_a_at	neuroepithelial cell transforming gene 1
6.72249	0.049	7.36381	0.128088	1.56	Up	0.0322889	0.0460589	BB203348	1456386_at	RNA-binding region (RNP1, RRM) containing 2
5.20237	0.015565	5.84344	0.11105	1.56	Up	0.0210257	0.0354638	BG063377	1445322_x_at	ESTs, Weakly similar to T14155 zinc finger protein Peg3 - mouse (M.musculus)
9.46528	0.050055	10.1062	0.114138	1.56	Up	0.024372	0.0387636	NM_009041	1448236_at	radixin
6.55508	0.07184	7.19544	0.042345	1.56	Up	0.00357836	0.0198733	BE825013	1436871_at	splicing factor, arginine/serine-rich 7
6.57448	0.06558	7.21413	0.065851	1.56	Up	0.00732149	0.0238833	NM_026374	1417949_at	interleukin enhancer binding factor 2
6.7543	0.122225	7.39378	0.064173	1.56	Up	0.0138692	0.029507	NM_011739	1420828_s_at	tyrosine 3-monooxygenase/tryptophan 5-monooxygenase activation protein, theta polypeptide
7.88755	0.073965	8.52639	0.067057	1.56	Up	0.00836049	0.0249777	BB431627	1435597_at	ATPase family, AAA domain containing 5
4.34307	0.03567	4.98101	0.068039	1.56	Up	0.00610707	0.0222971	BB079254	1458690_at	membrane-associated ring finger (C3HC4) 7
4.80739	0.044155	5.44521	0.093969	1.56	Up	0.0147821	0.0302647	BM936783	1435467_at	FYVE, RhoGEF and PH domain containing 6
4.43157	0.15443	5.06864	0.087602	1.56	Up	0.028984	0.0429939	BM218317	1459571_at	ESTs
6.01194	0.141575	6.64897	0.04503	1.56	Up	0.0131961	0.0287279	AY029337	1424277_at	HAUS augmin-like complex, subunit 7 /// similar to UCH37-interacting protein 1
6.5389	0.048705	7.17532	0.081923	1.55	Up	0.0107529	0.0266059	BB553604	1434039_at	amyloid beta precursor protein (cytoplasmic tail) binding protein 2
7.59645	0.08725	8.23283	0.075988	1.55	Up	0.0124044	0.0280645	BE692118	1449338_at	DNA segment, Chr 10, ERATO Doi 641, expressed
8.1889	0.093685	8.82498	0.03618	1.55	Up	0.0047787	0.0207391	AW763881	1426453_at	pitrilysin metallepetidase 1
8.45275	0.024315	9.08853	0.088331	1.55	Up	0.0117928	0.0276413	BB469322	1426402_at	synaptotagmin binding, cytoplasmic RNA interacting protein
10.1655	0.01135	10.8003	0.047246	1.55	Up	0.00194756	0.0179389	BI692577	1428179_at	NADH dehydrogenase (ubiquinone) flavoprotein 2
5.45282	0.14463	6.08725	0.051666	1.55	Up	0.0153527	0.0308267	AK011530	1454011_a_at	replication protein A2
7.1315	0.03039	7.76593	0.039734	1.55	Up	0.00148098	0.0175598	NM_007382	1415984_at	acyl-Coenzyme A dehydrogenase, medium chain
4.50164	0.03277	5.13585	0.047616	1.55	Up	0.00240739	0.0188476	BQ175872	1436272_at	RAB3 GTPase activating protein subunit 2
6.34968	0.10763	6.98369	0.031644	1.55	Up	0.00588337	0.0221341	BB371102	1457751_at	RIKEN cDNA 4832420A03 gene /// remodeling and spacing factor 1
5.63715	0.104175	6.27086	0.035048	1.55	Up	0.00586188	0.0221341	BB704352	1456352_a_at	splicing factor 3b, subunit 2
7.51999	0.071745	8.1534	0.051896	1.55	Up	0.00512611	0.0213272	BB633247	1423545_a_at	zinc finger protein 207
9.09934	0.06224	9.7327	0.052719	1.55	Up	0.00457027	0.0206567	AB003502	1426736_at	G1 to S phase transition 1
6.46699	0.080655	7.10014	0.091034	1.55	Up	0.0172436	0.0319812	NM_012032	1417816_s_at	serine incorporator 3
6.72789	0.10897	7.36074	0.109788	1.55	Up	0.0304461	0.0441114	AW554408	1428193_at	ubiquitin specific peptidase 9, X chromosome
6.31579	0.157135	6.94838	0.02816	1.55	Up	0.0141289	0.0296847	AW556861	1427138_at	coiled-coil domain containing 88C
9.74684	0.08693	10.3793	0.024222	1.55	Up	0.00310053	0.0198733	NM_026468	1415980_at	ATP synthase, H+ transporting, mitochondrial F0 complex, subunit c (subunit 9), isoform 2
5.84743	0.083115	6.47897	0.021243	1.55	Up	0.00261381	0.0193038	AK017549	1451728_at	WD repeat domain 13
4.87223	0.200485	5.50363	0.066534	1.55	Up	0.0351663	0.0488904	AF099020	1451935_a_at	serine protease inhibitor, Kunitz type 2
4.23226	0.084775	4.86345	0.125421	1.55	Up	0.0359552	0.0495782	BM121794	1438452_at	nebulette
9.23566	0.04876	9.86674	0.020954	1.55	Up	0.000801102	0.0174224	AK009276	1450858_a_at	ubiquitin-conjugating enzyme E2D 3 (UBC4/5 homolog, yeast)
5.89875	0.06432	6.52948	0.078799	1.55	Up	0.0112028	0.0268708	AK017541	1452377_at	myeloid/lymphoid or mixed-lineage leukemia 1
4.82902	0.188385	5.45966	0.0706	1.55	Up	0.0327286	0.0463037	BB467195	1433955_at	bromodomain and WD repeat domain containing 1
8.2756	0.15951	8.90604	0.077053	1.55	Up	0.0268161	0.0410331	AV305746	1452831_s_at	phosphoribosyl pyrophosphate amidotransferase
6.01973	0.011745	6.64982	0.09804	1.55	Up	0.0156792	0.0309008	BC022130	1451239_a_at	solute carrier family 26 (sulfate transporter), member 1
8.64513	0.00472	9.27498	0.059005	1.55	Up	0.00371639	0.0200068	NM_023587	1449342_at	protein tyrosine phosphatase-like (proline instead of catalytic arginine), member b
5.91444	0.104715	6.54427	0.072134	1.55	Up	0.0139405	0.0295842	AK019319	1432466_a_at	apolipoprotein E
3.64562	0.1088	4.27535	0.119303	1.55	Up	0.0363032	0.0498135	BC024876	1423790_at	death-associated protein
5.37764	0.075	6.00719	0.099281	1.55	Up	0.0204632	0.0351139	BB825830	1450051_at	alpha thalassemia/mental retardation syndrome X-linked homolog (human)
8.77373	0.05733	9.40299	0.015996	1.55	Up	0.000927091	0.0174224	BG068512	1438015_at	dyskeratosis congenita 1, dyskerin homolog (human)
8.98038	0.03861	9.60962	0.071226	1.55	Up	0.00729608	0.0238833	BG073366	1428407_at	heterogeneous nuclear ribonucleoprotein A0
10.7276	0.04455	11.3564	0.107171	1.55	Up	0.0215058	0.0358429	NM_026095	1422884_at	small nuclear ribonucleoprotein D3
3.77759	0.012245	4.40642	0.131791	1.55	Up	0.0345025	0.0482063	AK021172	1430449_at	kinase D-interacting substrate 220
10.2041	0.01375	10.8325	0.021298	1.55	Up	0.000222777	0.0174224	BI663320	1423531_a_at	heterogeneous nuclear ribonucleoprotein A1
5.72169	0.13926	6.35	0.093111	1.55	Up	0.0288274	0.0428721	NM_080837	1416696_at	DNA segment, Chr 17, Wayne State University 104, expressed
12.8661	0.09615	13.4944	0.006538	1.55	Up	0.0031896	0.0198733	NM_016738	1450150_a_at	predicted gene, ENSMUSG00000059776 /// predicted gene, OTTMUSG00000009186 /// predicted gene, OTTMUSG00000025606 /// ribosomal protein L13
9.67862	0.05564	10.3066	0.05852	1.55	Up	0.0053368	0.0214847	NM_016904	1448441_at	CDC28 protein kinase 1b
7.31971	0.0051	7.94764	0.096342	1.55	Up	0.0150087	0.0304058	BI180630	1436040_at	PREDICTED: Mus musculus hypothetical protein LOC100039864 (LOC100039864), mRNA
13.2911	0.03705	13.919	0.037481	1.55	Up	0.00149783	0.0175598	NM_052835	1415942_at	predicted gene, 100041509 /// predicted gene, EG234703 /// predicted gene, EG665071 /// ribosomal protein 10
3.8895	0.083745	4.51715	0.038363	1.55	Up	0.00426318	0.0205921	AV225967	1426435_at	transmembrane protein 135
6.66782	0.081515	7.29526	0.058216	1.54	Up	0.00741969	0.0238833	NM_020561	1416635_at	sphingomyelin phosphodiesterase, acid-like 3A
9.20768	0.01123	9.83491	0.129921	1.54	Up	0.0334611	0.0470821	NM_008155	1420997_a_at	glucose phosphate isomerase 1
8.83685	0.00848	9.46389	0.101289	1.54	Up	0.0173097	0.0319812	AU015377	1428362_at	eukaryotic translation initiation factor 4, gamma 2
7.48984	0.04368	8.11675	0.106871	1.54	Up	0.0214703	0.0358357	BG073177	1424135_at	ring finger and SPRY domain containing 1
5.21321	0.10468	5.83931	0.031071	1.54	Up	0.00566412	0.021826	NM_008697	1419078_at	ninein
7.84389	0.128025	8.46992	0.079934	1.54	Up	0.021063	0.0354712	AF352579	1426297_at	transcription factor E2a
6.65287	0.08674	7.27884	0.07482	1.54	Up	0.0125416	0.0280645	AV088109	1448970_at	solute carrier family 25, member 46
6.41782	0.183815	7.04365	0.015178	1.54	Up	0.0202255	0.0348111	BC007176	1451833_a_at	SET domain, bifurcated 1
8.0841	0.116665	8.70947	0.041579	1.54	Up	0.00877098	0.0255132	AW108405	1448210_at	RAB1, member RAS oncogene family
7.9117	0.10938	8.53702	0.078851	1.54	Up	0.0172597	0.0319812	AW208417	1429707_at	phospholipase A2, activating protein
7.15501	0.05947	7.77952	0.063971	1.54	Up	0.00689197	0.0236102	BE650508	1424413_at	opioid growth factor receptor-like 1
6.58969	0.153625	7.21382	0.087598	1.54	Up	0.0303628	0.0440287	BB493717	1434645_at	RIKEN cDNA C530008M17 gene
10.4102	0.07355	11.0341	0.066846	1.54	Up	0.00884286	0.0255132	NM_013550	1422948_s_at	histone cluster 1, H4a /// histone cluster 1, H4b /// histone cluster 1, H4c /// histone cluster 1, H4h /// histone cluster 1, H4i /// histone cluster 1, H4j /// histone cluster 1, H4k /// histone cluster 1, H4m /// similar to histone H4
5.28485	0.07695	5.90866	0.091054	1.54	Up	0.0175109	0.0321416	U27178	1425166_at	retinoblastoma-like 1 (p107)
8.80492	0.11834	9.42871	0.02713	1.54	Up	0.0071641	0.0237977	AV298858	1435287_at	adducin 2 (beta)
9.62899	0.035935	10.2525	0.111317	1.54	Up	0.023645	0.0380897	NM_025380	1449044_at	eukaryotic translation elongation factor 1 epsilon 1
6.3287	0.15241	6.95192	0.071406	1.54	Up	0.0237231	0.0381426	AK013580	1429503_at	family with sequence similarity 69, member A
8.52665	0.064185	9.14985	0.047755	1.54	Up	0.0040973	0.0205921	BF143638	1449574_a_at	cell division cycle 42 homolog (S. cerevisiae)
4.52651	0.075455	5.14969	0.060785	1.54	Up	0.00754279	0.0241169	NM_010815	1460280_at	GRB2-related adaptor protein 2 /// similar to GRB2-related adaptor protein 2 (GADS protein) (Growth factor receptor binding protein) (GRBLG) (GRB-2-like protein) (GRB2L) (Hematopoietic cell-associated adaptor protein GrpL) (GRB-2-related monocytic ad
7.99087	0.06342	8.61384	0.05833	1.54	Up	0.00596996	0.0221341	BM239527	1420937_at	cleavage and polyadenylation specific factor 2
3.23224	0.05966	3.85445	0.100025	1.54	Up	0.0198213	0.0344674	AW544889	1434357_a_at	karyopherin (importin) beta 1
8.02564	0.05256	8.64758	0.112442	1.54	Up	0.0256445	0.0400815	BG228815	1448570_at	glia maturation factor, beta
10.6863	0.02355	11.3082	0.03804	1.54	Up	0.00126864	0.0175326	NM_138658	1450186_s_at	GNAS (guanine nucleotide binding protein, alpha stimulating) complex locus
7.43824	0.00316	8.05974	0.132107	1.54	Up	0.0356481	0.0493566	NM_019414	1417580_s_at	selenium binding protein 1
6.12792	0.05054	6.74925	0.109564	1.54	Up	0.0239495	0.0384698	BB534501	1457020_at	ESTs
7.42619	0.019025	8.04714	0.107233	1.54	Up	0.0209607	0.0354623	D63902	1425974_a_at	tripartite motif-containing 25
6.09121	0.114415	6.71205	0.045612	1.54	Up	0.00931323	0.0257259	AW546149	1427206_at	AFG3(ATPase family gene 3)-like 2 (yeast) /// similar to AFG3(ATPase family gene 3)-like 2 (yeast)
8.42131	0.141485	9.04196	0.010091	1.54	Up	0.00999987	0.0261497	AF022072	1425458_a_at	growth factor receptor bound protein 10
6.18443	0.200615	6.80499	0.028334	1.54	Up	0.027444	0.041623	BI692686	1452580_a_at	mitochondrial ribosomal protein L21
5.44672	0.006785	6.06714	0.083227	1.54	Up	0.0103592	0.026209	AI481780	1425456_a_at	mitogen-activated protein kinase kinase 3
8.10667	0.02406	8.72675	0.066898	1.54	Up	0.00591392	0.0221341	NM_033566	1448709_at	AT rich interactive domain 1A (SWI-like)
7.28693	0.02133	7.9069	0.101336	1.54	Up	0.0181752	0.0328784	NM_008927	1416351_at	mitogen-activated protein kinase kinase 1
5.02402	0.09252	5.64398	0.002514	1.54	Up	0.0029145	0.0197905	BC023121	1424996_at	CASP8 and FADD-like apoptosis regulator
9.27708	0.04475	9.89658	0.033457	1.54	Up	0.00146644	0.0175598	AW741459	1426380_at	eukaryotic translation initiation factor 4B
5.57866	0.17026	6.19806	0.017627	1.54	Up	0.0171668	0.0319812	AK012689	1431502_a_at	exosome component 3
5.64605	0.15236	6.26534	0.043378	1.54	Up	0.0163497	0.0316658	AW554921	1434239_at	ribosomal RNA processing 12 homolog (S. cerevisiae)
3.28478	0.052655	3.90406	0.102412	1.54	Up	0.02061	0.0352231	NM_023670	1450687_at	insulin-like growth factor 2 mRNA binding protein 3
10.5059	0.04635	11.125	0.023736	1.54	Up	0.00089713	0.0174224	BC024826	1427396_a_at	cold shock domain containing E1, RNA binding
7.59351	0.172305	8.21173	0.082022	1.53	Up	0.0339448	0.0476006	BG066921	1454817_at	UTP18, small subunit (SSU) processome component, homolog (yeast)
13.1822	0.0003	13.8004	0.029519	1.53	Up	0.000509726	0.0174224	NM_009076	1416026_a_at	ribosomal protein L12
5.99202	0.013275	6.61018	0.075401	1.53	Up	0.00801531	0.0246695	AK014853	1429106_at	RIKEN cDNA 4921509J17 gene
9.9925	0.0912	10.6104	0.115147	1.53	Up	0.0324358	0.0461218	NM_018858	1415950_a_at	phosphatidylethanolamine binding protein 1
6.12497	0.06319	6.7425	0.114504	1.53	Up	0.0283717	0.0424568	BB280137	1419068_at	RAB guanine nucleotide exchange factor (GEF) 1
8.33903	0.03637	8.95643	0.08564	1.53	Up	0.0122988	0.0280645	AK008961	1428709_a_at	mitochondrial ribosomal protein L24
6.97305	0.087435	7.59009	0.107934	1.53	Up	0.0278052	0.0420196	BM195726	1459651_s_at	nucleoporin 54
4.71872	0.20062	5.3356	0.037107	1.53	Up	0.0293552	0.0433511	AK014717	1429847_a_at	RIKEN cDNA 4833418A01 gene
5.74997	0.127625	6.3668	0.098118	1.53	Up	0.0300434	0.0438296	BQ176656	1434389_at	son of sevenless homolog 1 (Drosophila)
8.96446	0.02173	9.58129	0.06049	1.53	Up	0.00449457	0.0205921	AU041099	1436342_a_at	UBX domain protein 1
7.04081	0.14958	7.65755	0.073361	1.53	Up	0.0243854	0.0387636	BB230296	1433539_at	COMM domain containing 3
6.09628	0.045845	6.71298	0.101397	1.53	Up	0.0197915	0.0344512	BB795206	1454917_at	asparagine-linked glycosylation 10 homolog B (yeast, alpha-1,2-glucosyltransferase)
6.17047	0.050285	6.78696	0.019931	1.53	Up	0.000867399	0.0174224	BM250164	1434108_at	F-box protein 11
6.31497	0.02	6.93126	0.061224	1.53	Up	0.00461758	0.0206567	AK011140	1432042_a_at	smu-1 suppressor of mec-8 and unc-52 homolog (C. elegans)
6.21791	0.079565	6.83395	0.041395	1.53	Up	0.00452389	0.0206567	AK004493	1426879_at	RIKEN cDNA 1190005F20 gene
8.14199	0.112415	8.75796	0.057775	1.53	Up	0.0118836	0.0277339	AW412441	1450963_at	heterogeneous nuclear ribonucleoprotein F
9.39613	0.06902	10.0121	0.051441	1.53	Up	0.00524111	0.0214351	BB478992	1417559_at	sideroflexin 1
9.98558	0.01982	10.601	0.098171	1.53	Up	0.016984	0.0319165	BQ177137	1433675_at	small nucleolar RNA host gene (non-protein coding) 1
4.78948	0.002675	5.40489	0.117485	1.53	Up	0.0269852	0.0411494	AV247637	1423362_at	sortilin 1
7.99205	0.048045	8.6074	0.092565	1.53	Up	0.0159744	0.0311576	BC026605	1426810_at	lysine (K)-specific demethylase 3A
9.19768	0.14352	9.81274	0.030941	1.53	Up	0.012536	0.0280645	AK003393	1432016_a_at	isocitrate dehydrogenase 3 (NAD+) alpha
7.40259	0.115335	8.01702	0.081431	1.53	Up	0.0201939	0.0347922	BC023107	1424028_at	CTF8, chromosome transmission fidelity factor 8 homolog (S. cerevisiae)
5.14792	0.01925	5.76217	0.015409	1.53	Up	0.000139596	0.0174224	NM_029101	1448141_at	ribosomal RNA processing 7 homolog A (S. cerevisiae)
5.89938	0.044305	6.51297	0.011486	1.53	Up	0.000447221	0.0174224	BC005670	1451545_at	tudor domain containing 3
8.62519	0.003415	9.23873	0.097203	1.53	Up	0.0163745	0.0316775	BF165681	1454764_s_at	solute carrier family 38, member 1
5.35179	0.02142	5.96485	0.021877	1.53	Up	0.000323576	0.0174224	AK016368	1427882_at	deoxynucleotidyltransferase, terminal, interacting protein 2
7.05712	0.01323	7.67	0.104515	1.53	Up	0.020125	0.034726	BC004622	1424843_a_at	growth arrest specific 5
2.80371	0.06888	3.41659	0.106754	1.53	Up	0.0251476	0.0395277	AK015111	1431345_a_at	TATA box binding protein (Tbp)-associated factor, RNA polymerase I, B
5.77745	0.105885	6.38994	0.022848	1.53	Up	0.00537169	0.0214847	AV309996	1452708_a_at	Luc7 homolog (S. cerevisiae)-like
9.57366	0.015455	10.1861	0.078062	1.53	Up	0.00910979	0.0255132	AI463215	1452038_at	capping protein (actin filament) muscle Z-line, alpha 1
9.76178	0.00234	10.3741	0.032668	1.53	Up	0.000710271	0.0174224	BF118393	1415773_at	nucleolin
7.50023	0.04773	8.1123	0.106669	1.53	Up	0.0230925	0.0374554	BI102044	1428408_a_at	family with sequence similarity 62, member B
5.42195	0.061175	6.0336	0.040081	1.53	Up	0.00302251	0.0198733	AK018353	1428829_at	RIKEN cDNA 6820401H01 gene
5.88808	0.00435	6.4997	0.084344	1.53	Up	0.0111699	0.0268708	BM248774	1450897_at	Rho GTPase activating protein 5
5.68689	0.041635	6.29833	0.097415	1.53	Up	0.0180087	0.0328051	BE995700	1423785_at	EGL nine homolog 1 (C. elegans)
6.30239	0.115665	6.91363	0.067819	1.53	Up	0.0156102	0.0309008	AK005139	1428336_at	1-acylglycerol-3-phosphate O-acyltransferase 4 (lysophosphatidic acid acyltransferase, delta)
5.09752	0.09725	5.70837	0.045044	1.53	Up	0.00716276	0.0237977	BB149206	1429191_at	DEAH (Asp-Glu-Ala-His) box polypeptide 33
7.52746	0.05243	8.13811	0.067919	1.53	Up	0.0078618	0.0246688	AW228855	1416568_a_at	apoptotic chromatin condensation inducer 1
8.59775	0.09448	9.20824	0.102035	1.53	Up	0.0264681	0.0407295	BC028547	1415759_a_at	hepatitis B virus x interacting protein
8.85604	0.09627	9.46636	0.00818	1.53	Up	0.00352111	0.0198733	BC012416	1423692_at	NADH dehydrogenase (ubiquinone) 1 alpha subcomplex, 8
8.5197	0.092315	9.12998	0.031339	1.53	Up	0.00464622	0.0206567	BF681886	1460631_at	O-linked N-acetylglucosamine (GlcNAc) transferase (UDP-N-acetylglucosamine:polypeptide-N-acetylglucosaminyl transferase)
8.71451	0.06166	9.32438	0.057352	1.53	Up	0.00599039	0.0221341	BG866501	1426522_at	hydroxyacyl-Coenzyme A dehydrogenase/3-ketoacyl-Coenzyme A thiolase/enoyl-Coenzyme A hydratase (trifunctional protein), beta subunit
5.34782	0.10343	5.95759	0.062796	1.53	Up	0.0121305	0.0279614	AV338855	1434684_at	Ras and Rab interactor 3
7.11369	0.145365	7.7221	0.00452	1.52	Up	0.0112108	0.0268708	BM239943	1438496_a_at	DEAD/H (Asp-Glu-Ala-Asp/His) box polypeptide 26B
7.99927	0.062265	8.60716	0.069156	1.52	Up	0.00909539	0.0255132	BB295149	1427236_a_at	myeloid/lymphoid or mixed-lineage leukemia 5
9.20004	0.003245	9.80781	0.089319	1.52	Up	0.0133207	0.028822	BF021416	1455211_a_at	translocase of inner mitochondrial membrane 13 homolog (yeast)
4.77004	0.151775	5.37763	0.090582	1.52	Up	0.0334744	0.0470821	BG069191	1457113_at	nuclear autoantigenic sperm protein (histone-binding)
5.31972	0.106175	5.92711	0.053751	1.52	Up	0.0103442	0.026209	AF034568	1425844_a_at	RNA guanylyltransferase and 5-phosphatase
6.82209	0.00898	7.42922	0.031802	1.52	Up	0.00069752	0.0174224	NM_025509	1449139_at	oligosaccharyltransferase complex subunit
8.43919	0.040835	9.04627	0.086078	1.52	Up	0.0133248	0.028822	BM232998	1437110_at	RIKEN cDNA 2810474O19 gene
5.67357	0.040655	6.28038	0.077706	1.52	Up	0.0102462	0.026209	NM_031196	1448132_at	solute carrier family 19 (sodium/hydrogen exchanger), member 1
7.11934	0.055195	7.72607	0.032746	1.52	Up	0.00195979	0.0179389	NM_023162	1422517_a_at	zinc ribbon domain containing, 1
8.84714	0.071945	9.45383	0.024704	1.52	Up	0.00231032	0.0185376	BG229318	1419543_a_at	transformer 2 beta homolog (Drosophila)
8.90375	0.083655	9.51016	0.068287	1.52	Up	0.0111614	0.0268708	BG073486	1452718_at	ubiquitin protein ligase E3 component n-recognin 5
7.52758	0.06395	8.13399	0.077513	1.52	Up	0.0120052	0.0278249	NM_026729	1460308_a_at	immature colon carcinoma transcript 1
9.26573	0.04143	9.87171	0.070756	1.52	Up	0.008136	0.0248915	AK005192	1428272_at	eukaryotic translation initiation factor 1B
7.68325	0.031075	8.28903	0.070538	1.52	Up	0.00756854	0.0241534	BE197381	1428657_at	ras responsive element binding protein 1
6.92384	0.04426	7.52949	0.033516	1.52	Up	0.00155371	0.0175598	NM_007406	1450065_at	adenylate cyclase 7
4.67223	0.18303	5.27749	0.074834	1.52	Up	0.03623	0.0497535	AW548221	1434339_at	formin binding protein 1-like
5.53604	0.101605	6.14102	0.111772	1.52	Up	0.0339843	0.0476006	U48737	1425497_a_at	PRP4 pre-mRNA processing factor 4 homolog B (yeast)
9.67775	0.147685	10.2827	0.046668	1.52	Up	0.0170095	0.0319165	NM_026063	1448685_at	RIKEN cDNA 2900010M23 gene
7.22307	0.05733	7.82787	0.074772	1.52	Up	0.0105559	0.0263128	BM227762	1435546_a_at	RIKEN cDNA 1810013L24 gene
4.76787	0.14892	5.37207	0.089007	1.52	Up	0.0324031	0.0461142	BC011292	1424912_at	solute carrier family 25 (mitochondrial carrier, peroxisomal membrane protein), member 17
7.95083	0.10346	8.555	0.060624	1.52	Up	0.0118367	0.0277011	BC019601	1425241_a_at	WD repeat and SOCS box-containing 1
6.23545	0.14007	6.83907	0.060683	1.52	Up	0.0190371	0.0336595	BM021706	1423395_at	similar to translin associated protein X /// translin-associated factor X
7.87639	0.009375	8.47996	0.028381	1.52	Up	0.000513409	0.0174224	BG069776	1450983_at	A kinase (PRKA) anchor protein 8
2.89524	0.044385	3.49874	0.087773	1.52	Up	0.0144799	0.0300847	BC024514	1421876_at	mitogen-activated protein kinase 9
7.49085	0.05709	8.0941	0.07651	1.52	Up	0.0112	0.0268708	BM233467	1427108_at	RIKEN cDNA 9530068E07 gene
6.92913	0.063885	7.53219	0.038751	1.52	Up	0.0031627	0.0198733	BC025568	1423924_s_at	tetraspanin 14
5.68124	0.162855	6.28422	0.080629	1.52	Up	0.0326468	0.0462267	NM_017478	1448761_a_at	coatomer protein complex, subunit gamma 2
5.31259	0.050285	5.91527	0.056948	1.52	Up	0.00530112	0.0214847	AV101245	1428225_s_at	heterogeneous nuclear ribonucleoprotein D-like
7.49937	0.00803	8.10194	0.024001	1.52	Up	0.000313704	0.0174224	NM_133933	1448353_x_at	ribophorin I
4.99958	0.124375	5.60204	0.069243	1.52	Up	0.018453	0.0331485	AW536258	1438264_a_at	tripeptidyl peptidase II
9.09732	0.044535	9.69976	0.102331	1.52	Up	0.0214661	0.0358357	BM195254	1452211_at	proteasome (prosome, macropain) activator subunit 4
8.79655	0.03023	9.39881	0.036836	1.52	Up	0.00143166	0.0175598	D11089	1418504_at	heat shock protein 9
5.87808	0.14292	6.48004	0.023297	1.52	Up	0.0122069	0.0279845	C76969	1436954_at	WAS/WASL interacting protein family, member 1
5.96927	0.076545	6.56984	0.100755	1.52	Up	0.0241985	0.0386488	BC021353	1448509_at	family with sequence similarity 107, member B
6.03207	0.04613	6.63247	0.05042	1.52	Up	0.00385507	0.020427	AW495537	1428873_a_at	similar to RIKEN cDNA 4121402D02 gene /// male-specific lethal 1 homolog (Drosophila)
7.33648	0.03831	7.93683	0.074842	1.52	Up	0.00945478	0.0258206	AK011112	1452190_at	prolylcarboxypeptidase (angiotensinase C)
5.29348	0.13506	5.89381	0.06378	1.52	Up	0.0191318	0.0337561	BB667435	1443027_at	ESTs
5.97487	0.000445	6.57498	0.053498	1.52	Up	0.00320832	0.0198733	AV316233	1434996_at	solute carrier family 25 (mitochondrial carrier, Graves disease autoantigen), member 16
7.24085	0.051045	7.84079	0.033177	1.52	Up	0.00185899	0.0176971	X66091	1452430_s_at	similar to splicing factor, arginine/serine-rich 1 (splicing factor 2, alternate splicing factor) /// splicing factor, arginine/serine-rich 1 (ASF/SF2)
7.64497	0.047275	8.24307	0.07229	1.51	Up	0.00929211	0.0257097	NM_025421	1421022_x_at	acylphosphatase 1, erythrocyte (common) type
6.39569	0.082575	6.99316	0.060332	1.51	Up	0.00919247	0.0255914	BB818501	1423615_at	ring finger protein 115
5.93215	0.061485	6.52961	0.076736	1.51	Up	0.0119889	0.0278249	AV333805	1428831_at	SUMO/sentrin specific peptidase 5
10.548	0.1052	11.1451	0.053073	1.51	Up	0.0105283	0.0263128	AF161074	1450638_at	programmed cell death 5
5.66381	0.10281	6.26091	0.038094	1.51	Up	0.00721127	0.0237977	U58497	1451977_at	dual-specificity tyrosine-(Y)-phosphorylation regulated kinase 1a
8.7886	0.035625	9.38457	0.067346	1.51	Up	0.00721697	0.0237977	BM195115	1454826_at	zinc finger and BTB domain containing 11
7.97668	0.075515	8.57247	0.084973	1.51	Up	0.0168979	0.031849	BG067046	1435862_at	Son DNA binding protein
7.20115	0.073255	7.79679	0.031346	1.51	Up	0.00312847	0.0198733	BC005549	1423720_a_at	SAR1 gene homolog A (S. cerevisiae)
13.5693	0.0529	14.1649	0.050101	1.51	Up	0.00428583	0.0205921	BC003896	1423855_x_at	predicted gene, ENSMUSG00000066475 /// predicted gene, ENSMUSG00000070510 /// similar to Ribosomal protein L17 /// similar to Rpl17 protein /// similar to Ribosomal protein L17 /// ribosomal protein L17
5.60959	0.047945	6.20358	0.061967	1.51	Up	0.00655973	0.0231237	AV026664	1454811_a_at	serine incorporator 1
5.94472	0.08169	6.53853	0.070335	1.51	Up	0.0122489	0.0280426	BQ085617	1456754_at	zinc finger, FYVE domain containing 20
8.4839	0.177185	9.07622	0.057714	1.51	Up	0.0297964	0.0438296	NM_138745	1415917_at	methylenetetrahydrofolate dehydrogenase (NADP+ dependent), methenyltetrahydrofolate cyclohydrolase, formyltetrahydrofolate synthase
6.34946	0.10875	6.94159	0.048984	1.51	Up	0.0104006	0.026235	NM_013842	1420886_a_at	X-box binding protein 1
8.51385	0.01752	9.10537	0.034039	1.51	Up	0.00100479	0.0175326	BC006702	1423710_at	dihydrolipoamide S-succinyltransferase (E2 component of 2-oxo-glutarate complex)
7.37999	0.10052	7.97151	0.051179	1.51	Up	0.00962283	0.025996	BG066916	1433514_at	ethanolamine kinase 1
8.09836	0.08259	8.68959	0.107625	1.51	Up	0.030113	0.0438551	BQ175168	1433737_at	similar to U2AF homology motif (UHM) kinase 1 /// U2AF homology motif (UHM) kinase 1
8.09332	0.064735	8.6844	0.049896	1.51	Up	0.00521647	0.0214351	BB756379	1426801_at	septin 8
5.747	0.116745	6.33737	0.056484	1.51	Up	0.013818	0.029507	AF363030	1425516_at	O-linked N-acetylglucosamine (GlcNAc) transferase (UDP-N-acetylglucosamine:polypeptide-N-acetylglucosaminyl transferase)
7.73435	0.15941	8.32441	0.069339	1.51	Up	0.0286328	0.0427336	BB124070	1433726_at	RIKEN cDNA 2310035C23 gene
7.55586	0.13243	8.14579	0.080827	1.51	Up	0.026131	0.0405039	BM214109	1426948_at	translocated promoter region
7.21388	0.09785	7.80377	0.053374	1.51	Up	0.00981837	0.0261237	NM_009829	1416122_at	cyclin D2
5.43673	0.10603	6.02622	0.046585	1.5	Up	0.00955785	0.0259855	BB794583	1434655_at	forkhead box K1
7.64755	0.13194	8.23701	0.042044	1.5	Up	0.0134742	0.0290334	BQ176806	1415691_at	discs, large homolog 1 (Drosophila) /// similar to Discs, large homolog 1 (Drosophila)
9.76955	0.031535	10.3586	0.054649	1.5	Up	0.00419548	0.0205921	BC002162	1417239_at	centrin 3
3.75034	0.053305	4.33878	0.113684	1.5	Up	0.0305242	0.0441488	BB747765	1443628_at	ESTs
8.88493	0.07037	9.47293	0.050183	1.5	Up	0.00585581	0.0221341	AU018180	1439740_s_at	uridine-cytidine kinase 2
5.97259	0.03305	6.56057	0.048669	1.5	Up	0.00318297	0.0198733	BB291885	1443870_at	ATP-binding cassette, sub-family C (CFTR/MRP), member 4
8.51312	0.0725	9.10103	0.080651	1.5	Up	0.0152946	0.0308267	BC014857	1424033_at	splicing factor, arginine/serine-rich 7
7.21353	0.04409	7.80126	0.046559	1.5	Up	0.00332855	0.0198733	NM_007422	1460726_at	adenylosuccinate synthetase, non muscle
9.53458	0.123675	10.1223	0.054853	1.5	Up	0.014932	0.0303137	NM_025624	1416979_at	proteasome maturation protein
5.66898	0.0809	6.25663	0.101791	1.5	Up	0.0268602	0.0410331	AV231698	1438413_at	SUMO1/sentrin specific peptidase 7
5.59126	0.10884	6.17781	0.098817	1.5	Up	0.0303282	0.0440287	D29919	1427764_a_at	transcription factor E2a
5.33896	0.03134	5.92521	0.031582	1.5	Up	0.00110986	0.0175326	M97216	1421889_a_at	amyloid beta (A4) precursor-like protein 2
5.74646	0.022415	6.3327	0.109413	1.5	Up	0.02589	0.0401978	BQ176698	1455681_at	zinc finger protein 369
6.6514	0.040585	7.23746	0.119975	1.5	Up	0.0339573	0.0476006	NM_010119	1448175_at	EH-domain containing 1
8.27963	0.03278	8.86566	0.022945	1.5	Up	0.000610917	0.0174224	BC026372	1424821_at	similar to Nedd4 WW domain-binding protein 5 /// Nedd4 family interacting protein 1
