# Supplementary material for: POGZ Is Required for Silencing Mouse Embryonic β-like Hemoglobin and Human Fetal Hemoglobin Expression
Source: Cell Rep. Author manuscript; Available in PMC 2020 Jun 18. (PMC7301966; doi:10.1016/j.celrep.2018.05.043)
Supplement: Table S2 [file NIHMS1590638-supplement-Table_S2.xlsx]

## Sheet: Sheet1
Table S2. Primers and Oligos for Pogz Regulation of Embryonic Globin Expression
Primer sequences
POGZ Taqman assay:
POGZ sense:	AACATTCTGAGTCTTCCACTCCA
POGZ antisense:	TTCAAAGCCATAGAAAGACTCG
POGZ TaqMan probe:	TCACCAGCTCTTTGAGGGTGAAAGTGA
Taqman assays for human globin analysis:
HBE	Hs00362216_m1
HBB	Hs00758889_s1
HGB1/2	Hs00361131_g1
ACTIN	Hs01060665_g1
Primers used for amplifying Pogz coding sequence:
Pogz-F:	ATGGCGGACACCGACCTGTTTATGG
Pogz-R:	CTAGATCTCCATCAGATCAAGGTCAGCTTC
Real-time qRT-PCR primers for SYBR green analysis:
Hbb-y-F:	TGGCCTGTGGAGTAAGGTCAA
Hbb-y-R:	GAAGCAGAGGACAAGTTCCCA
Hba-x-F:	CTACCCCCAGACGAAGACCTA
Hba-x-R:	CTTAACCGCATCCCCTACGG
Hbb-bh1-F:	GAAACCCCCGGATTAGAGCC
Hbb-bh1-R:	GAGCAAAGGTCTCCTTGAGGT
Hbb-b1/2-F:	GCACCTGACTGATGCTGAGAA
Hbb-b1/2-R:	TTCATCGGCGTTCACCTTTCC
Bcl11a-F:	TCCAAGTGATGTCTCGGTGGT
Bcl11a-R:	TCCAAGTGATGTCTCGGTGGT
Klf1-F:	AGACTGTCTTACCCTCCATCAG
Klf1-R:	GGTCCTCCGATTTCAGACTCAC
Klf2-F:	CTCAGCGAGCCTATCTTGCC
Klf2-R:	CACGTTGTTTAGGTCCTCATCC
Gata1-F:	TGGGGACCTCAGAACCCTTG
Gata1-R:	GGCTGCATTTGGGGAAGTG
Fog1-F:	CAGAGCCTTATCCCCTGAGAG
Fog1-R:	CGGCTTCTTCAGTTAGGACCT
Nfe2-F:	TCCTCAGCAGAACAGGAACAG
Nfe2-R:	GGCTCAAAAGATGTCTCACTTGG
Pogz-F:	TGCACTTCGTGTACCTTTGC
Pogz-R:	AGGCCTCAAGTGAGACATCC
Actin-F:	CCTCCCTGGAGAAGAGCTA
Actin-R:	TCCATACCCAAGAAGGAAG
Primers used in the construction of the Pogz conditional knockout vector.
Retrieval primers:
SpeI-Retrieve1 Sense:	CGCGACTAGTctgccctgaaatggttgagt
BamHI-Retrieve1 Antisense:	CGCGGGATCCCTGTGCAGGCTGTTGTTTCA
BamHI-Retrieve2 Sense:	CGCGGGATCCccaacgttaggattccagcc
XbaI-Retrieve2 Antisense:	CGCGTCTAGACAAACTTGGGTCATCGGGCA
Lox1 cassette primers:
EcoRI-Lox1-5´ Antisense:	GCGCGAATTCACAGAAACATACATGGTGTC
ClaI-Lox1-5´ Sense:	CGCGATCGATgcaagaatacaaaggggagtg
BamHI-Lox1-3´ Sense:	CGCGGGATCCgtgctttaaaaatcaagaag
NotI-Lox1-3´ Antisense:	CGGCGGCCGCCCTTGGCAAAGAGAAACTGC
Lox2 cassette primers:
EcoRI-Lox2-5´ Antisense:	GCGCGAATTCAGTCAATGCTGGGAGTGGTG
HindIII-Lox2-5´ Sense:	CGCGAAGCTTgagcagctcaagctaaatgg
BamHI-Lox2-3´ Sense:	CGCGGGATCCcttcctgtgaatttgtgggt
NotI-Lox2-3´ Antisense:	CGGCGGCCGCGGAAAGAGTTCAGTGGGATTC
Pogz probe primers:
Pogz-5´ Probe Sense:	Gttacactctgagtgctgct
Pogz-5´ Probe Antisense:	AACTGGGCATTACACCGTGG
Pogz-3´ Probe Sense:	Cctttctccgtcagcatagc
Pogz-3´ Probe Antisense:	TTCAGGAACCCCATGGTGAC
Primers used for genotyping:
Pogz Forward 1:	ATGGAAGCTATGGAGTCAGG
KO Forward 1:	GCTCTGTGGTTGTTCATATACATAGCC
Pogz Reverse 3:	ATAGTATCATGCCCAAAGACATTGGCC
Oligos for generating shRNA constructs
Pogz shRNA (3’UTR):
F: 5’-CCG GCC TGT GAA TTT GTG GGT TAT TCT GCA GAA TAA CCC ACA AAT TCA CAG GTT TTT G-3’
R: 5’-AAT TCA AAA ACC TGT GAA TTT GTG GGT TAT TCT CGA GAA TAA CCC ACA AAT TCA CAG G-3’
Bcl11a shRNA (Exon 4):
F: 5'-CCG GGC ATA GAC GAT GGC ACT GTT ACT CGA GTA ACA GTG CCA TCG TCT ATG CTT TTT G-3'
R: 5'-AAT TCA AAA AGC ATA GAC GAT GGC ACT GTT ACT CGA GTA ACA GTG CCA TCG TCT ATG C-3'
POGZ shRNA (Exon 8):
F: 5'-CCG GCC ACG ATG TAA TGC TCA ATT TCT CGA GAA ATT GAG CAT TAC ATC GTG GTT TTT G-3'
R: 5'-AAT TCA AAA ACC ACG ATG TAA TGC TCA ATT TCT CGA GAA ATT GAG CAT TAC ATC GTG G-3'
POGZ shRNA (Exon 15):
F: 5'-CCG GCC CTA ATC ATT TCC CTA CTT ACT CGA GTA AGT AGG GAA ATG ATT AGG GTT TTT G-3'
R: 5'-AAT TCA AAA ACC CTA ATC ATT TCC CTA CTT ACT CGA GTA AGT AGG GAA ATG ATT AGG G-3'
BCL11A shRNA (Exon 4):
F: 5'-CCG GCG CAC AGA ACA CTC ATG GAT TCT CGA GAA TCC ATG AGT GTT CTG TGC GTT TTT G-3'
R: 5'-AAT TCA AAA ACG CAC AGA ACA CTC ATG GAT TCT CGA GAA TCC ATG AGT GTT CTG TGC G-3'
